# Supplementary material for: From Forest Soil to the Canopy: Increased Habitat Diversity Does Not Increase Species Richness of Cercozoa and Oomycota in Tree Canopies
Source: Front Microbiol. 2020 Dec 22;11:592189. doi: 10.3389/fmicb.2020.592189 (PMC7782269; doi:10.3389/fmicb.2020.592189)
Supplement: Supplementary file 1 [file Data_Sheet_1.xlsx]

## Sheet: Overview
Supplementary Tables for : "From forest soil to the canopy: increased habitat diversity does not increase species richness of Cercozoa and Oomycota in tree canopies"
Authors: Robin-Tobias Jauss, Susanne Walden, Anna Maria Fiore-Donno, Kenneth Dumack, Stefan Schaffer, Ronny Wolf, Martin Schlegel, Michael Bonkowski
Content
Supplementary Table 1: Cercozoa Taxonomic Annotation
Supplementary Table 2: Oomycota Taxonomic Annotation
Supplementary Table 3: Primers used in this study
Supplementary Table 4: Primer Tags for second PCR amplification
Supplementary Table 5: Results of permutational multivariate analysis of variance (permANOVA) from the adonis function. Factors were used independently with the default of 999 permutations.
Supplementary Table 6: Results of pairwise permutational multivariate analysis of variance (permANOVA) from the adonis function

## Sheet: Supplementary Table 1
Supplementary Table 1: Cercozoa Taxonomic Annotation
OTU_Number	Order	Family	Genus	Species	Reference	PercentIdentity
1063	Spongomonadida	Spongomonadidae	Spongomonas	Spongomonas_Species_NoHit	AY620252.1.1079_U	96.3
1068	Cercomonadida	Cercomonadidae	Cercomonadidae_Genus_NoHit	Cercomonadidae_Species_NoHit	JN207879.1.859_U	85.6
1053	Cercomonadida	Paracercomonadidae	Nucleocercomonas	Nucleocercomonas_Species_NoHit	HM536164.1.1797_U	91.6
110	Cercomonadida	Paracercomonadidae	Paracercomonas	Paracercomonas_Species_NoHit	FJ790724.1.1735_U	90.0
1038	Glissomonadida	Allapsidae	Allapsidae_Genus_NoHit	Allapsidae_Species_NoHit	AB695472.1.1770_U	98.4
1056	Cercomonadida	Cercomonadidae	Eocercomonas	Eocercomonas_Species_NoHit	AY884316.1.1132_U	95.0
1082	Euglyphida	Euglyphidae	Assulina	Assulina_seminulum	EF456749.1.1779_U	96.3
1040	Cryomonadida	Protaspa-lineage	Protaspa-lineage_Genus_NoHit	Protaspa-lineage_Species_NoHit	EU087251.1.909_U	87.9
1103	Euglyphida	Euglyphidae	Assulina	Assulina_seminulum	EF456749.1.1779_U	97.2
1052	Cercomonadida	Cercomonadidae	Cercomonas	Cercomonas_Species_NoHit	EF024499.1.1804_U	98.1
1066	Cryomonadida	Rhogostoma-lineage	Rhogostoma-lineage_Genus_NoHit	Rhogostoma-lineage_Species_NoHit	AY620295.1.1266_U	98.1
10	Cryomonadida	Rhogostoma-lineage	Rhogostoma-lineage_Genus_NoHit	Rhogostoma-lineage_Species_NoHit	EF023295.1.1806_U	96.9
1096	Cercomonadida	Paracercomonadidae	Paracercomonadidae_Genus_NoHit	Paracercomonadidae_Species_NoHit	FJ790724.1.1735_U	88.8
106	Glissomonadida	Sandonidae	Flectomonas	Flectomonas_ekelundi	HM536168.1.2166_U	99.7
1078	Glissomonadida	Sandonidae	Sandona	Sandona_Species_NoHit	EU709146.6.1494_U	100.0
108	Glissomonadida	Sandonidae	Sandonidae_Genus_NoHit	Sandonidae_Species_NoHit	EU091844.1.1488_U	97.5
1032	Glissomonadida	Sandonidae	Sandonidae_Genus_NoHit	Sandonidae_Species_NoHit	KC672531.1.1818_U	97.5
1058	Cercomonadida	Paracercomonadidae	Nucleocercomonas	Nucleocercomonas_praelonga	HM536164.1.1797_U	100.0
1051	Cercomonadida	Paracercomonadidae	Nucleocercomonas	Nucleocercomonas_Species_NoHit	HM536164.1.1797_U	91.0
1019	Cercomonadida	Paracercomonadidae	Paracercomonas	Paracercomonas_Species_NoHit	EF024693.1.1804_U	91.4
1031	Euglyphida	Trinematidae	Trinema	Trinema_lineare	EF456752.1.1788_U	99.1
104	Glissomonadida	Sandonidae	Sandona	Sandona_Species_NoHit	EU709147.8.1497_U	100.0
1009	Glissomonadida	Sandonidae	Sandonidae_Genus_NoHit	Sandonidae_Species_NoHit	EU709213.48.1481_U	98.4
1021	Glissomonadida	Sandonidae	Sandonidae_Genus_NoHit	Sandonidae_Species_NoHit	EU709197.52.1291_U	100.0
1018	Glissomonadida	Allapsidae	Allapsidae_Genus_NoHit	Allapsidae_Species_NoHit	EF024516.1.1813_U	96.0
1047	Cercomonadida	Cercomonadidae	Eocercomonas	Eocercomonas_Species_NoHit	HM536153.1.1996_U	100.0
1013	Glissomonadida	Glissomonadida_Family_NoHit	Glissomonadida_Genus_NoHit	Glissomonadida_Species_NoHit	KC672643.1.1832_U	92.9
1088	Glissomonadida	Sandonidae	Sandonidae_Genus_NoHit	Sandonidae_Species_NoHit	EU709206.8.1496_U	99.1
1098	Euglyphida	Trinematidae	Trinema	Trinema_lineare	EF456752.1.1788_U	99.1
1106	Glissomonadida	Allapsidae	Viridiraptor	Viridiraptor_invadens	KF207866.1.1706_U	97.5
1086	Cercomonadida	Cercomonadidae	Eocercomonas	Eocercomonas_Species_NoHit	EF023565.28.1858_U	98.8
1065	Glissomonadida	Sandonidae	Sandonidae_Genus_NoHit	Sandonidae_Species_NoHit	KC672607.1.1816_U	97.2
1043	Cercomonadida	Cercomonadidae	Cercomonas	Cercomonas_braziliensis	FJ790702.1.1748_U	99.1
1094	Glissomonadida	Sandonidae	Sandonidae_Genus_NoHit	Sandonidae_Species_NoHit	KC672607.1.1816_U	97.5
103	Glissomonadida	Sandonidae	Sandonidae_Genus_NoHit	Sandonidae_Species_NoHit	EU709208.1.1193_U	95.1
1001	Glissomonadida	Allapsidae	Allapsidae_Genus_NoHit	Allapsidae_Species_NoHit	EU709273.1.1186_U	93.6
1075	Glissomonadida	Sandonidae	Sandona	Sandona_Species_NoHit	EU709146.6.1494_U	98.1
105	Glissomonadida	Proleptomonadidae	Proleptomonas	Proleptomonas_faecicola	AF411275.1.1812_U	96.6
1069	Spongomonadida	Spongomonadidae	Spongomonas	Spongomonas_Species_NoHit	AY620252.1.1079_U	96.6
1087	Glissomonadida	Bodomorphidae	Bodomorpha	Bodomorpha_Species_NoHit	HM536172.1.2170_U	92.9
1042	Glissomonadida	Glissomonadida_Family_NoHit	Glissomonadida_Genus_NoHit	Glissomonadida_Species_NoHit	EU709271.1.1171_U	76.3
102	Glissomonadida	Sandonidae	Sandona	Sandona_Species_NoHit	EU709173.71.1479_U	100.0
1028	Limnofilida	Limnofilidae	Limnofilidae_Genus_NoHit	Limnofilidae_Species_NoHit	GQ330596.1.1479_U	92.4
1084	Glissomonadida	Glissomonadida_Family_NoHit	Glissomonadida_Genus_NoHit	Glissomonadida_Species_NoHit	AB695519.1.1774_U	95.1
1072	Euglyphida	Euglyphidae	Assulina	Assulina_seminulum	EF456749.1.1779_U	98.5
1080	Glissomonadida	Allapsidae	Allapsidae_Genus_NoHit	Allapsidae_Species_NoHit	EU709273.1.1186_U	92.3
1110	Glissomonadida	Allapsidae	Allapsidae_Genus_NoHit	Allapsidae_Species_NoHit	EU709251.1.955_U	83.9
1112	Euglyphida	Euglyphidae	Assulina	Assulina_seminulum	EF456749.1.1779_U	99.1
111	Limnofilida	Limnofilidae	Limnofilidae_Genus_NoHit	Limnofilidae_Species_NoHit	GQ330596.1.1479_U	96.6
1212	Tectofilosida	Pseudodifflugiidae	Pseudodifflugiidae_Genus_NoHit	Pseudodifflugiidae_Species_NoHit	GU479953.1.1472_U	86.3
1115	Euglyphida	Euglyphidae	Assulina	Assulina_seminulum	EF456749.1.1779_U	97.8
1238	Glissomonadida	Sandonidae	Sandona	Sandona_Species_NoHit	EU709144.4.1491_U	93.9
1189	Glissomonadida	Sandonidae	Sandonidae_Genus_NoHit	Sandonidae_Species_NoHit	EU709135.15.1494_U	94.3
1214	Cercomonadida	Paracercomonadidae	Paracercomonas	Paracercomonas_Species_NoHit	AY360709.1.862_U	96.9
1190	Cercomonadida	Cercomonadidae	Cercomonadidae_Genus_NoHit	Cercomonadidae_Species_NoHit	AY884316.1.1132_U	85.4
123	Glissomonadida	Allapsidae	Allapsidae_Genus_NoHit	Allapsidae_Species_NoHit	AB534349.1.1634_U	91.7
1151	Cercomonadida	Cercomonadidae	Cercomonas	Cercomonas_Species_NoHit	HM536149.1.1813_U	100.0
1140	Spongomonadida	Spongomonadidae	Spongomonas	Spongomonas_Species_NoHit	AY620252.1.1079_U	96.6
1148	Cercomonadida	Paracercomonadidae	Paracercomonas	Paracercomonas_compacta	EF024284.1.1806_U	98.7
1131	Euglyphida	Euglyphida_Family_NoHit	Euglyphida_Genus_NoHit	Euglyphida_Species_NoHit	AY620296.1.1266_U	87.9
112	Spongomonadida	Spongomonadidae	Spongomonas	Spongomonas_Species_NoHit	AY620252.1.1079_U	98.1
1147	Cercomonadida	Paracercomonadidae	Paracercomonadidae_Genus_NoHit	Paracercomonadidae_Species_NoHit	EF024617.1.1802_U	86.6
1119	Euglyphida	Euglyphida_Family_NoHit	Euglyphida_Genus_NoHit	Euglyphida_Species_NoHit	KF539409.1.1581_U	76.3
1122	Glissomonadida	Sandonidae	Sandonidae_Genus_NoHit	Sandonidae_Species_NoHit	EU709188.21.1290_U	98.8
116	Tectofilosida	Pseudodifflugiidae	Pseudodifflugiidae_Genus_NoHit	Pseudodifflugiidae_Species_NoHit	HQ696567.1.1266_U	87.4
1231	Spongomonadida	Spongomonadidae	Spongomonadidae_Genus_NoHit	Spongomonadidae_Species_NoHit	AY620252.1.1079_U	88.8
1187	Euglyphida	Trinematidae	Trinema	Trinema_lineare	EF456752.1.1788_U	100.0
1169	Order_NoHit	Family_NoHit	Genus_NoHit	Species_NoHit	KJ925320.1.1502_U	88.2
1175	Glissomonadida	Sandonidae	Sandonidae_Genus_NoHit	Sandonidae_Species_NoHit	AB534335.1.1626_U	97.8
1178	Glissomonadida	Allapsidae	Allapsidae_Genus_NoHit	Allapsidae_Species_NoHit	EU709273.1.1186_U	96.6
1149	Thaumatomonadida	Thaumatomonadida_Family_NoHit	Thaumatomonadida_Genus_NoHit	Thaumatomonadida_Species_NoHit	EF526961.1.1413_U	78.0
1248	Cryomonadida	Rhogostoma-lineage	Rhogostoma-lineage_Genus_NoHit	Rhogostoma-lineage_Species_NoHit	EF023295.1.1806_U	98.8
12	Cryomonadida	Rhogostoma-lineage	Rhogostoma-lineage_Genus_NoHit	Rhogostoma-lineage_Species_NoHit	EF023379.1.1804_U	95.4
115	Glissomonadida	Allapsidae	Allapsidae_Genus_NoHit	Allapsidae_Species_NoHit	EU709251.1.955_U	80.6
1176	Glissomonadida	Sandonidae	Sandona	Sandona_Species_NoHit	EU709146.6.1494_U	99.4
1211	Cryomonadida	Rhogostoma-lineage	Rhogostoma-lineage_Genus_NoHit	Rhogostoma-lineage_Species_NoHit	EU798722.1.1053_U	96.3
1218	Cercomonadida	Paracercomonadidae	Paracercomonas	Paracercomonas_Species_NoHit	EF024396.1.1859_U	94.4
118	Cryomonadida	Rhogostoma-lineage	Rhogostoma-lineage_Genus_NoHit	Rhogostoma-lineage_Species_NoHit	AY620295.1.1266_U	97.8
1245	Glissomonadida	Sandonidae	Sandonidae_Genus_NoHit	Sandonidae_Species_NoHit	EU709208.1.1193_U	95.7
1197	Glissomonadida	Allapsidae	Allapsidae_Genus_NoHit	Allapsidae_Species_NoHit	FJ592464.1.1095_U	96.6
1200	Cercomonadida	Paracercomonadidae	Paracercomonas	Paracercomonas_Species_NoHit	AY884337.1.1038_U	96.6
1196	Cryomonadida	Rhogostoma-lineage	Rhogostoma-lineage_Genus_NoHit	Rhogostoma-lineage_Species_NoHit	AY620295.1.1266_U	96.0
1205	Thaumatomonadida	Thaumatomonadidae	Thaumatomonas	Thaumatomonas_Species_NoHit	AY496046.1.1713_U	100.0
1182	Glissomonadida	Sandonidae	Sandonidae_Genus_NoHit	Sandonidae_Species_NoHit	EU709188.21.1290_U	99.4
1215	Cercomonadida	Paracercomonadidae	Metabolomonas	Metabolomonas_insania	HM536167.1.1774_U	95.0
1230	Cercomonadida	Cercomonadidae	Cercomonas	Cercomonas_Species_NoHit	FJ790705.1.1703_U	100.0
1219	Glissomonadida	Sandonidae	Sandonidae_Genus_NoHit	Sandonidae_Species_NoHit	EU709213.48.1481_U	97.2
1201	Glissomonadida	Allapsidae	Allapsidae_Genus_NoHit	Allapsidae_Species_NoHit	EU709273.1.1186_U	90.3
1232	Cercomonadida	Paracercomonadidae	Paracercomonas	Paracercomonas_Species_NoHit	AY360709.1.862_U	99.7
119	Cercomonadida	Cercomonadidae	Cercomonadidae_Genus_NoHit	Cercomonadidae_Species_NoHit	FJ790704.1.1622_U	83.8
1234	Glissomonadida	Allapsidae	Allapsidae_Genus_NoHit	Allapsidae_Species_NoHit	EF024516.1.1813_U	81.3
1235	Glissomonadida	Sandonidae	Sandonidae_Genus_NoHit	Sandonidae_Species_NoHit	EU709193.1.1278_U	96.6
124	Limnofilida	Limnofilidae	Limnofilidae_Genus_NoHit	Limnofilidae_Species_NoHit	DQ243993.1.1816_U	98.8
1220	Glissomonadida	Allapsidae	Allapsidae_Genus_NoHit	Allapsidae_Species_NoHit	AB695472.1.1770_U	92.3
1249	Glissomonadida	Sandonidae	Sandona	Sandona_Species_NoHit	EU709161.6.1494_U	99.1
125	Glissomonadida	Allapsidae	Allapsidae_Genus_NoHit	Allapsidae_Species_NoHit	AB695526.1.1759_U	94.4
130	Order_NoHit	Family_NoHit	Genus_NoHit	Species_NoHit	FJ153695.1.1217_U	79.7
1254	Euglyphida	Euglyphidae	Euglyphidae_Genus_NoHit	Euglyphidae_Species_NoHit	EF456754.1.1777_U	88.7
1252	Cryomonadida	Rhogostoma-lineage	Rhogostoma-lineage_Genus_NoHit	Rhogostoma-lineage_Species_NoHit	AY620295.1.1266_U	96.3
1361	Cryomonadida	Protaspa-lineage	Protaspa-lineage_Genus_NoHit	Protaspa-lineage_Species_NoHit	AY620323.1.1267_U	91.6
1379	Glissomonadida	Sandonidae	Sandonidae_Genus_NoHit	Sandonidae_Species_NoHit	FJ592291.1.1098_U	98.1
126	Glissomonadida	Sandonidae	Sandonidae_Genus_NoHit	Sandonidae_Species_NoHit	KC672531.1.1818_U	97.8
1274	Cercomonadida	Cercomonadidae	Eocercomonas	Eocercomonas_echina	FJ790716.1.1724_U	99.4
1257	Cryomonadida	Rhogostoma-lineage	Rhogostoma-lineage_Genus_NoHit	Rhogostoma-lineage_Species_NoHit	EF023295.1.1806_U	98.1
1279	Cercomonadida	Cercomonadidae	Cercomonadidae_Genus_NoHit	Cercomonadidae_Species_NoHit	FJ790747.1.837_U	99.7
128	Glissomonadida	Allapsidae	Allapsidae_Genus_NoHit	Allapsidae_Species_NoHit	EU709273.1.1186_U	90.8
1396	Euglyphida	Euglyphidae	Assulina	Assulina_Species_NoHit	EF456749.1.1779_U	94.1
1272	Glissomonadida	Proleptomonadidae	Proleptomonas	Proleptomonas_faecicola	AF411275.1.1812_U	96.0
1263	Cryomonadida	Rhogostoma-lineage	Rhogostoma-lineage_Genus_NoHit	Rhogostoma-lineage_Species_NoHit	EF023379.1.1804_U	96.6
1277	Glissomonadida	Allapsidae	Allapsidae_Genus_NoHit	Allapsidae_Species_NoHit	EU709251.1.955_U	80.3
1313	Glissomonadida	Glissomonadida_Family_NoHit	Glissomonadida_Genus_NoHit	Glissomonadida_Species_NoHit	AB695519.1.1774_U	97.8
1324	Glissomonadida	Sandonidae	Sandonidae_Genus_NoHit	Sandonidae_Species_NoHit	JN207855.1.856_U	97.8
1255	Cercomonadida	Cercomonadidae	Cercomonas	Cercomonas_Species_NoHit	EF023578.1.1807_U	94.5
13	Glissomonadida	Sandonidae	Sandonidae_Genus_NoHit	Sandonidae_Species_NoHit	KC672531.1.1818_U	99.4
1346	Cryomonadida	Rhogostoma-lineage	Rhogostoma-lineage_Genus_NoHit	Rhogostoma-lineage_Species_NoHit	AY620295.1.1266_U	98.4
1336	Cercomonadida	Paracercomonadidae	Paracercomonas	Paracercomonas_Species_NoHit	AY884339.1.1062_U	92.5
1280	Glissomonadida	Allapsidae	Allapsidae_Genus_NoHit	Allapsidae_Species_NoHit	EU709251.1.955_U	89.9
1281	Spongomonadida	Spongomonadidae	Spongomonas	Spongomonas_Species_NoHit	AY620252.1.1079_U	96.6
1295	Glissomonadida	Allapsidae	Allapsidae_Genus_NoHit	Allapsidae_Species_NoHit	EU709273.1.1186_U	86.1
131	Cercomonadida	Cercomonadidae	Cercomonas	Cercomonas_Species_NoHit	AY884325.1.1079_U	94.0
136	Glissomonadida	Sandonidae	Sandonidae_Genus_NoHit	Sandonidae_Species_NoHit	EU709213.48.1481_U	100.0
1341	Euglyphida	Euglyphida_Family_NoHit	Euglyphida_Genus_NoHit	Euglyphida_Species_NoHit	AY620296.1.1266_U	87.3
132	Cercomonadida	Cercomonadidae	Cercomonas	Cercomonas_braziliensis	FJ790702.1.1748_U	98.4
1316	Glissomonadida	Allapsidae	Allapsidae_Genus_NoHit	Allapsidae_Species_NoHit	AB695472.1.1770_U	91.6
1345	Glissomonadida	Sandonidae	Sandona	Sandona_Species_NoHit	EU709146.6.1494_U	97.8
1369	Spongomonadida	Spongomonadidae	Spongomonas	Spongomonas_Species_NoHit	AY620252.1.1079_U	98.8
1330	Cercomonadida	Cercomonadidae	Neocercomonas	Neocercomonas_jutlandica	AY496048.1.1352_U	99.4
1360	Cryomonadida	Rhogostoma-lineage	Rhogostoma-lineage_Genus_NoHit	Rhogostoma-lineage_Species_NoHit	AY620264.1.1260_U	99.1
1363	Euglyphida	Euglyphidae	Trachelocorythion	Trachelocorythion_pulchellum	AJ418789.1.1814_U	97.5
133	Cercomonadida	Paracercomonadidae	Paracercomonadidae_Genus_NoHit	Paracercomonadidae_Species_NoHit	FJ790724.1.1735_U	89.4
1364	Cryomonadida	Rhogostoma-lineage	Rhogostoma-lineage_Genus_NoHit	Rhogostoma-lineage_Species_NoHit	EF023295.1.1806_U	96.6
137	Euglyphida	Euglyphida_Family_NoHit	Euglyphida_Genus_NoHit	Euglyphida_Species_NoHit	AY620296.1.1266_U	86.8
1307	Limnofilida	Limnofilidae	Limnofilidae_Genus_NoHit	Limnofilidae_Species_NoHit	AY620270.1.1262_U	95.7
1315	Limnofilida	Limnofilidae	Limnofila	Limnofila_anglica	EU567255.1.1670_U	100.0
1371	Cercomonadida	Cercomonadidae	Cercomonadidae_Genus_NoHit	Cercomonadidae_Species_NoHit	HM536153.1.1996_U	88.3
1377	Cercomonadida	Cercomonadidae	Cercomonas	Cercomonas_Species_NoHit	AB695470.1.1770_U	98.1
1394	Glissomonadida	Sandonidae	Sandona	Sandona_Species_NoHit	EU709174.15.1480_U	98.8
1383	Glissomonadida	Glissomonadida_Family_NoHit	Glissomonadida_Genus_NoHit	Glissomonadida_Species_NoHit	KC672643.1.1832_U	90.8
139	Cercomonadida	Cercomonadidae	Cercomonas	Cercomonas_Species_NoHit	HM536146.1.1810_U	99.4
1358	Glissomonadida	Sandonidae	Sandonidae_Genus_NoHit	Sandonidae_Species_NoHit	EU709193.1.1278_U	98.8
1374	Order_NoHit	Family_NoHit	Genus_NoHit	Species_NoHit	AB534506.1.1632_U	85.2
140	Cryomonadida	Rhogostoma-lineage	Rhogostoma-lineage_Genus_NoHit	Rhogostoma-lineage_Species_NoHit	EF023295.1.1806_U	98.1
1403	Cryomonadida	Rhogostoma-lineage	Capsellina	Capsellina_Species_NoHit	AY082998.1.1818_U	98.8
1434	Cercomonadida	Cercomonadidae	Cercomonas	Cercomonas_longicauda	FJ790680.1.1379_U	99.4
1407	Glissomonadida	Allapsidae	Allapsidae_Genus_NoHit	Allapsidae_Species_NoHit	EU709251.1.955_U	80.3
1414	Cercomonadida	Cercomonadidae	Cercomonas	Cercomonas_Species_NoHit	FJ790710.1.1689_U	90.1
145	Cryomonadida	Rhogostoma-lineage	Rhogostoma-lineage_Genus_NoHit	Rhogostoma-lineage_Species_NoHit	EF023295.1.1806_U	97.2
1441	Euglyphida	Euglyphida_Family_NoHit	Euglyphida_Genus_NoHit	Euglyphida_Species_NoHit	AY620296.1.1266_U	88.5
1410	Glissomonadida	Sandonidae	Sandonidae_Genus_NoHit	Sandonidae_Species_NoHit	EU709209.1.1172_U	96.3
142	Glissomonadida	Sandonidae	Sandonidae_Genus_NoHit	Sandonidae_Species_NoHit	KC672607.1.1816_U	98.8
1417	Order_NoHit	Family_NoHit	Genus_NoHit	Species_NoHit	EF024026.1.1804_U	94.7
1462	Glissomonadida	Sandonidae	Sandona	Sandona_Species_NoHit	EU709136.1.1164_U	99.1
143	Cercomonadida	Cercomonadidae	Cercomonas	Cercomonas_Species_NoHit	AY884334.1.1069_U	98.1
171	Cercomonadida	Cercomonadidae	Cercomonas	Cercomonas_longicauda	FJ790680.1.1379_U	100.0
1470	Euglyphida	Euglyphidae	Assulina	Assulina_Species_NoHit	EF456749.1.1779_U	94.4
1485	Glissomonadida	Allapsidae	Allapsidae_Genus_NoHit	Allapsidae_Species_NoHit	AAYJ01000086.1.1804_U	84.1
1438	Glissomonadida	Sandonidae	Sandonidae_Genus_NoHit	Sandonidae_Species_NoHit	KC672531.1.1818_U	98.1
144	Euglyphida	Euglyphidae	Euglyphidae_Genus_NoHit	Euglyphidae_Species_NoHit	EF456753.1.1777_U	89.2
1449	Euglyphida	Euglyphidae	Assulina	Assulina_seminulum	EF456749.1.1779_U	98.8
1445	Cryomonadida	Rhogostoma-lineage	Rhogostoma-lineage_Genus_NoHit	Rhogostoma-lineage_Species_NoHit	EF023379.1.1804_U	94.4
1481	Cercomonadida	Cercomonadidae	Cercomonas	Cercomonas_Species_NoHit	FJ790710.1.1689_U	94.1
154	Cercomonadida	Cercomonadidae	Cercomonas	Cercomonas_Species_NoHit	HM536149.1.1813_U	98.8
1453	Glissomonadida	Sandonidae	Sandonidae_Genus_NoHit	Sandonidae_Species_NoHit	JN207855.1.856_U	98.4
148	Glissomonadida	Sandonidae	Sandonidae_Genus_NoHit	Sandonidae_Species_NoHit	EU709188.21.1290_U	99.7
146	Cercomonadida	Cercomonadidae	Cercomonas	Cercomonas_plasmodialis	AF411268.1.1814_U	98.1
170	Cercomonadida	Paracercomonadidae	Paracercomonas	Paracercomonas_producta	FJ790721.1.1734_U	100.0
1463	Cercomonadida	Cercomonadida_Family_NoHit	Cercomonadida_Genus_NoHit	Cercomonadida_Species_NoHit	FJ790709.1.1729_U	74.8
151	Glissomonadida	Sandonidae	Sandonidae_Genus_NoHit	Sandonidae_Species_NoHit	FJ592249.1.1097_U	98.4
1496	Glissomonadida	Glissomonadida_Family_NoHit	Glissomonadida_Genus_NoHit	Glissomonadida_Species_NoHit	AB695519.1.1774_U	97.8
1460	Order_NoHit	Family_NoHit	Genus_NoHit	Species_NoHit	AB534506.1.1632_U	83.8
166	Cercomonadida	Cercomonadidae	Cercomonas	Cercomonas_celer	FJ790710.1.1689_U	98.8
153	Glissomonadida	Sandonidae	Sandonidae_Genus_NoHit	Sandonidae_Species_NoHit	EU709208.1.1193_U	97.8
162	Glissomonadida	Sandonidae	Sandonidae_Genus_NoHit	Sandonidae_Species_NoHit	EU709193.1.1278_U	98.4
1447	Glissomonadida	Glissomonadida_Family_NoHit	Glissomonadida_Genus_NoHit	Glissomonadida_Species_NoHit	EU709251.1.955_U	78.7
1475	Glissomonadida	Sandonidae	Sandonidae_Genus_NoHit	Sandonidae_Species_NoHit	KC672607.1.1816_U	98.4
1471	Cercomonadida	Cercomonadidae	Cercomonas	Cercomonas_Species_NoHit	AY884334.1.1069_U	92.2
1487	Cercomonadida	Paracercomonadidae	Paracercomonas	Paracercomonas_Species_NoHit	EF024617.1.1802_U	92.2
1454	Thaumatomonadida	Thaumatomonadida_Family_NoHit	Thaumatomonadida_Genus_NoHit	Thaumatomonadida_Species_NoHit	DQ369017.1.1820_U	80.1
161	Glissomonadida	Sandonidae	Sandonidae_Genus_NoHit	Sandonidae_Species_NoHit	KC672607.1.1816_U	98.4
1486	Euglyphida	Euglyphida_Family_NoHit	Euglyphida_Genus_NoHit	Euglyphida_Species_NoHit	AY620296.1.1266_U	83.3
155	Euglyphida	Trinematidae	Trinema	Trinema_enchelys	AJ418792.1.1818_U	97.8
150	Glissomonadida	Allapsidae	Allapsidae_Genus_NoHit	Allapsidae_Species_NoHit	EU709273.1.1186_U	86.8
157	Glissomonadida	Allapsidae	Allapsidae_Genus_NoHit	Allapsidae_Species_NoHit	AB534349.1.1634_U	98.2
16	Euglyphida	Euglyphidae	Euglypha	Euglypha_rotunda	AJ418784.1.1789_U	97.8
163	Spongomonadida	Spongomonadidae	Spongomonas	Spongomonas_Species_NoHit	AY620252.1.1079_U	97.2
168	Euglyphida	Euglyphida_Family_NoHit	Euglyphida_Genus_NoHit	Euglyphida_Species_NoHit	AY620296.1.1266_U	86.2
169	Glissomonadida	Sandonidae	Sandona	Sandona_aporians	AY965867.1.2038_U	100.0
167	Glissomonadida	Glissomonadida_Family_NoHit	Glissomonadida_Genus_NoHit	Glissomonadida_Species_NoHit	JN054696.1.1531_U	77.6
172	Glissomonadida	Sandonidae	Sandonidae_Genus_NoHit	Sandonidae_Species_NoHit	FJ592326.1.1098_U	99.1
189	Cercomonadida	Cercomonadidae	Cercomonas	Cercomonas_Species_NoHit	FJ790691.1.1739_U	94.7
174	Glissomonadida	Sandonidae	Sandona	Sandona_Species_NoHit	EU709146.6.1494_U	99.4
180	Spongomonadida	Spongomonadidae	Spongomonas	Spongomonas_Species_NoHit	AY620252.1.1079_U	96.9
176	Glissomonadida	Sandonidae	Sandonidae_Genus_NoHit	Sandonidae_Species_NoHit	EU709200.1.1282_U	97.5
177	Glissomonadida	Sandonidae	Mollimonas	Mollimonas_vickermani	HQ918173.1.2261_U	96.9
178	Glissomonadida	Allapsidae	Allapsidae_Genus_NoHit	Allapsidae_Species_NoHit	EF023139.1.1807_U	93.5
182	Glissomonadida	Sandonidae	Sandonidae_Genus_NoHit	Sandonidae_Species_NoHit	EU709213.48.1481_U	98.4
19	Euglyphida	Trinematidae	Corythion	Corythion_dubium	EF456751.1.1642_U	100.0
184	Glissomonadida	Allapsidae	Allapsidae_Genus_NoHit	Allapsidae_Species_NoHit	EU709273.1.1186_U	87.7
187	Cercomonadida	Paracercomonadidae	Paracercomonadidae_Genus_NoHit	Paracercomonadidae_Species_NoHit	FJ790724.1.1735_U	89.1
200	Glissomonadida	Allapsidae	Allapsidae_Genus_NoHit	Allapsidae_Species_NoHit	FJ592346.1.1097_U	99.4
202	Glissomonadida	Sandonidae	Sandona	Sandona_Species_NoHit	EU709146.6.1494_U	98.8
203	Glissomonadida	Sandonidae	Sandonidae_Genus_NoHit	Sandonidae_Species_NoHit	EU709213.48.1481_U	97.2
192	Glissomonadida	Sandonidae	Sandonidae_Genus_NoHit	Sandonidae_Species_NoHit	EU709209.1.1172_U	98.8
197	Glissomonadida	Proleptomonadidae	Proleptomonas	Proleptomonas_faecicola	AF411275.1.1812_U	100.0
198	Cryomonadida	Rhogostoma-lineage	Rhogostoma-lineage_Genus_NoHit	Rhogostoma-lineage_Species_NoHit	EF023295.1.1806_U	99.1
267	Thaumatomonadida	Thaumatomonadida_Family_NoHit	Thaumatomonadida_Genus_NoHit	Thaumatomonadida_Species_NoHit	AY620310.1.1267_U	91.6
212	Glissomonadida	Allapsidae	Allapsidae_Genus_NoHit	Allapsidae_Species_NoHit	EU709251.1.955_U	84.7
20	Cercomonadida	Paracercomonadidae	Paracercomonas	Paracercomonas_Species_NoHit	AY884340.1.1061_U	92.8
196	Euglyphida	Trinematidae	Trinematidae_Genus_NoHit	Trinematidae_Species_NoHit	EF023332.1.1803_U	97.2
23	Glissomonadida	Sandonidae	Sandona	Sandona_Species_NoHit	EU709152.6.1488_U	99.7
2	Euglyphida	Euglyphidae	Assulina	Assulina_seminulum	EF456749.1.1779_U	99.7
215	Cercomonadida	Paracercomonadidae	Paracercomonadidae_Genus_NoHit	Paracercomonadidae_Species_NoHit	EF024617.1.1802_U	86.6
216	Glissomonadida	Sandonidae	Sandonidae_Genus_NoHit	Sandonidae_Species_NoHit	FJ592326.1.1098_U	98.4
208	Glissomonadida	Glissomonadida_Family_NoHit	Glissomonadida_Genus_NoHit	Glissomonadida_Species_NoHit	KC672643.1.1832_U	81.7
214	Glissomonadida	Allapsidae	Allapsidae_Genus_NoHit	Allapsidae_Species_NoHit	AB695472.1.1770_U	93.5
231	Cercomonadida	Cercomonadidae	Cercomonas	Cercomonas_Species_NoHit	AY884320.1.1120_U	98.4
225	Glissomonadida	Sandonidae	Sandonidae_Genus_NoHit	Sandonidae_Species_NoHit	EU709193.1.1278_U	98.1
22	Spongomonadida	Spongomonadidae	Spongomonas	Spongomonas_Species_NoHit	AY620252.1.1079_U	96.3
226	Glissomonadida	Sandonidae	Sandona	Sandona_Species_NoHit	EU709150.1.1179_U	97.2
232	Thaumatomonadida	Thaumatomonadidae	Thaumatomonas	Thaumatomonas_Species_NoHit	EF023494.1.1811_U	99.1
230	Glissomonadida	Allapsidae	Group-Te	Group-Te_Species_NoHit	AJ506007.1.1606_U	98.5
233	Ebriida	Ebriida_Family_NoHit	Ebriida_Genus_NoHit	Ebriida_Species_NoHit	AY885055.1.1310_U	75.1
235	Order_NoHit	Family_NoHit	Genus_NoHit	Species_NoHit	AY620297.1.1253_U	98.5
238	Euglyphida	Euglyphidae	Euglypha	Euglypha_rotunda	AJ418783.1.1790_U	98.1
234	Order_NoHit	Family_NoHit	Genus_NoHit	Species_NoHit	FN690363.1.1720_U	79.6
241	Glissomonadida	Allapsidae	Allapsidae_Genus_NoHit	Allapsidae_Species_NoHit	FJ592464.1.1095_U	98.8
25	Spongomonadida	Spongomonadidae	Spongomonas	Spongomonas_Species_NoHit	AY620252.1.1079_U	97.2
250	Glissomonadida	Allapsidae	Allapsidae_Genus_NoHit	Allapsidae_Species_NoHit	AB534349.1.1634_U	94.8
248	Glissomonadida	Sandonidae	Sandonidae_Genus_NoHit	Sandonidae_Species_NoHit	KC672531.1.1818_U	98.5
24	Thaumatomonadida	Thaumatomonadida_Family_NoHit	Thaumatomonadida_Genus_NoHit	Thaumatomonadida_Species_NoHit	FN690393.1.1711_U	77.6
253	Glissomonadida	Sandonidae	Sandona	Sandona_aporians	AY965867.1.2038_U	97.5
252	Glissomonadida	Allapsidae	Allapsidae_Genus_NoHit	Allapsidae_Species_NoHit	AB695526.1.1759_U	99.1
255	Glissomonadida	Glissomonadida_Family_NoHit	Glissomonadida_Genus_NoHit	Glissomonadida_Species_NoHit	AB695519.1.1774_U	99.4
26	Cercomonadida	Paracercomonadidae	Paracercomonadidae_Genus_NoHit	Paracercomonadidae_Species_NoHit	FJ790724.1.1735_U	88.8
257	Glissomonadida	Sandonidae	Sandonidae_Genus_NoHit	Sandonidae_Species_NoHit	EU709208.1.1193_U	97.2
264	Glissomonadida	Allapsidae	Allapsidae_Genus_NoHit	Allapsidae_Species_NoHit	FJ592464.1.1095_U	97.8
268	Glissomonadida	Allapsidae	Allapsidae_Genus_NoHit	Allapsidae_Species_NoHit	AB534329.1.1636_U	94.8
292	Glissomonadida	Sandonidae	Sandona	Sandona_Species_NoHit	EU709146.6.1494_U	97.5
27	Glissomonadida	Allapsidae	Allapsidae_Genus_NoHit	Allapsidae_Species_NoHit	EU709266.1.1570_U	99.1
28	Cryomonadida	Rhogostoma-lineage	Rhogostoma-lineage_Genus_NoHit	Rhogostoma-lineage_Species_NoHit	EF023295.1.1806_U	98.5
271	Glissomonadida	Sandonidae	Sandonidae_Genus_NoHit	Sandonidae_Species_NoHit	AM114804.1.2264_U	98.4
275	Glissomonadida	Allapsidae	Allapsidae_Genus_NoHit	Allapsidae_Species_NoHit	EU709273.1.1186_U	90.5
280	Glissomonadida	Allapsidae	Allapsidae_Genus_NoHit	Allapsidae_Species_NoHit	EU709273.1.1186_U	96.3
283	Glissomonadida	Glissomonadida_Family_NoHit	Glissomonadida_Genus_NoHit	Glissomonadida_Species_NoHit	KC672643.1.1832_U	91.1
277	Glissomonadida	Allapsidae	Allapsidae_Genus_NoHit	Allapsidae_Species_NoHit	EU709273.1.1186_U	92.3
279	Glissomonadida	Glissomonadida_Family_NoHit	Glissomonadida_Genus_NoHit	Glissomonadida_Species_NoHit	AY360723.1.813_U	99.7
288	Cryomonadida	Rhogostoma-lineage	Rhogostoma-lineage_Genus_NoHit	Rhogostoma-lineage_Species_NoHit	EF023895.1.1551_U	93.8
311	Glissomonadida	Bodomorphidae	Bodomorpha	Bodomorpha_Species_NoHit	EU647174.1.1581_U	96.6
298	Cercomonadida	Cercomonadidae	Eocercomonas	Eocercomonas_Species_NoHit	EF023565.28.1858_U	99.7
285	Cercomonadida	Paracercomonadidae	Paracercomonas	Paracercomonas_Species_NoHit	EF024396.1.1859_U	91.6
286	Euglyphida	Euglyphidae	Assulina	Assulina_seminulum	EF456749.1.1779_U	98.8
29	Glissomonadida	Glissomonadida_Family_NoHit	Glissomonadida_Genus_NoHit	Glissomonadida_Species_NoHit	EU709271.1.1171_U	74.3
289	Glissomonadida	Allapsidae	Allapsidae_Genus_NoHit	Allapsidae_Species_NoHit	FJ592464.1.1095_U	96.9
293	Glissomonadida	Allapsidae	Allapsidae_Genus_NoHit	Allapsidae_Species_NoHit	EF023139.1.1807_U	92.9
291	Glissomonadida	Sandonidae	Sandona	Sandona_Species_NoHit	EU709144.4.1491_U	95.1
295	Cercomonadida	Cercomonadidae	Eocercomonas	Eocercomonas_ramosa	AY884327.1.1071_U	100.0
294	Glissomonadida	Sandonidae	Sandonidae_Genus_NoHit	Sandonidae_Species_NoHit	EU709193.1.1278_U	99.1
318	Cercomonadida	Paracercomonadidae	Paracercomonadidae_Genus_NoHit	Paracercomonadidae_Species_NoHit	EF024284.1.1806_U	89.3
299	Cercomonadida	Paracercomonadidae	Paracercomonas	Paracercomonas_Species_NoHit	EF024396.1.1859_U	92.8
309	Cercomonadida	Paracercomonadidae	Paracercomonas	Paracercomonas_Species_NoHit	AY360709.1.862_U	94.7
302	Limnofilida	Limnofilidae	Limnofila	Limnofila_anglica	EU567255.1.1670_U	96.3
313	Glissomonadida	Allapsidae	Allapsidae_Genus_NoHit	Allapsidae_Species_NoHit	EU709273.1.1186_U	94.3
308	Glissomonadida	Allapsidae	Allantion	Allantion_Species_NoHit	EF023859.1.1817_U	100.0
304	Glissomonadida	Allapsidae	Allapsidae_Genus_NoHit	Allapsidae_Species_NoHit	AB695472.1.1770_U	96.0
305	Tectofilosida	Tectofilosida_Family_NoHit	Tectofilosida_Genus_NoHit	Tectofilosida_Species_NoHit	GU479953.1.1472_U	74.2
327	Thaumatomonadida	Peregriniidae	Peregrinia	Peregrinia_Species_NoHit	EF023480.1.1801_U	98.8
31	Glissomonadida	Sandonidae	Sandonidae_Genus_NoHit	Sandonidae_Species_NoHit	KC671355.1.1786_U	97.6
340	Glissomonadida	Allapsidae	Allapsidae_Genus_NoHit	Allapsidae_Species_NoHit	FJ592346.1.1097_U	95.7
324	Glissomonadida	Sandonidae	Sandonidae_Genus_NoHit	Sandonidae_Species_NoHit	EU091827.1.1459_U	99.1
322	Glissomonadida	Allapsidae	Allapsidae_Genus_NoHit	Allapsidae_Species_NoHit	AB695472.1.1770_U	94.4
339	Glissomonadida	Sandonidae	Sandona	Sandona_Species_NoHit	EU709152.6.1488_U	98.4
32	Spongomonadida	Spongomonadidae	Spongomonas	Spongomonas_Species_NoHit	AY620252.1.1079_U	96.9
33	Cercomonadida	Cercomonadidae	Cercomonas	Cercomonas_Species_NoHit	AY884325.1.1079_U	100.0
329	Order_NoHit	Novel-Gran-6	Novel-Gran-6_Genus_NoHit	Novel-Gran-6_Species_NoHit	AY620300.1.1271_U	94.2
314	Tectofilosida	Pseudodifflugiidae	Pseudodifflugiidae_Genus_NoHit	Pseudodifflugiidae_Species_NoHit	GU479953.1.1472_U	86.3
333	Glissomonadida	Glissomonadida_Family_NoHit	Glissomonadida_Genus_NoHit	Glissomonadida_Species_NoHit	KC672643.1.1832_U	82.3
343	Spongomonadida	Spongomonadidae	Spongomonadidae_Genus_NoHit	Spongomonadidae_Species_NoHit	AY620252.1.1079_U	89.4
335	Order_NoHit	Family_NoHit	Genus_NoHit	Species_NoHit	KJ925320.1.1502_U	83.0
341	Glissomonadida	Sandonidae	Sandonidae_Genus_NoHit	Sandonidae_Species_NoHit	AM114804.1.2264_U	97.2
344	Cryomonadida	Rhogostoma-lineage	Rhogostoma-lineage_Genus_NoHit	Rhogostoma-lineage_Species_NoHit	EF023295.1.1806_U	98.8
342	Glissomonadida	Sandonidae	Sandona	Sandona_Species_NoHit	EU709136.1.1164_U	94.5
346	Glissomonadida	Sandonidae	Sandonidae_Genus_NoHit	Sandonidae_Species_NoHit	EU709193.1.1278_U	99.1
349	Novel-clade-9	Novel-clade-9_Family_NoHit	Novel-clade-9_Genus_NoHit	Novel-clade-9_Species_NoHit	EU567272.1.1128_U	87.1
352	Euglyphida	Euglyphida_Family_NoHit	Euglyphida_Genus_NoHit	Euglyphida_Species_NoHit	AY620283.1.1263_U	80.8
35	Glissomonadida	Bodomorphidae	Bodomorpha	Bodomorpha_Species_NoHit	HM536172.1.2170_U	97.5
351	Cryomonadida	Protaspa-lineage	Protaspa-lineage_Genus_NoHit	Protaspa-lineage_Species_NoHit	AY620323.1.1267_U	91.6
360	Glissomonadida	Proleptomonadidae	Proleptomonas	Proleptomonas_faecicola	AF411275.1.1812_U	98.4
357	Glissomonadida	Sandonidae	Sandonidae_Genus_NoHit	Sandonidae_Species_NoHit	KC672531.1.1818_U	97.2
359	Euglyphida	Euglyphidae	Euglypha	Euglypha_Species_NoHit	EF456753.1.1777_U	90.4
370	Cercomonadida	Paracercomonadidae	Paracercomonas	Paracercomonas_Species_NoHit	AY884340.1.1061_U	92.5
36	Cercomonadida	Cercomonadidae	Cercomonas	Cercomonas_plasmodialis	AF411268.1.1814_U	99.7
362	Glissomonadida	Allapsidae	Allapsidae_Genus_NoHit	Allapsidae_Species_NoHit	AB695472.1.1770_U	89.5
411	Cercomonadida	Paracercomonadidae	Nucleocercomonas	Nucleocercomonas_Species_NoHit	HM536164.1.1797_U	91.6
365	Glissomonadida	Sandonidae	Sandona	Sandona_Species_NoHit	EU709146.6.1494_U	98.4
363	Thaumatomonadida	Peregriniidae	Peregrinia	Peregrinia_clavideferens	DQ211593.1.1799_U	95.8
376	Cercomonadida	Cercomonadidae	Eocercomonas	Eocercomonas_Species_NoHit	HM536154.1.1784_U	100.0
372	Cercomonadida	Cercomonadidae	Cercomonas	Cercomonas_Species_NoHit	AY620339.1.1263_U	100.0
381	Glissomonadida	Glissomonadida_Family_NoHit	Glissomonadida_Genus_NoHit	Glissomonadida_Species_NoHit	KC672643.1.1832_U	89.6
375	Glissomonadida	Sandonidae	Sandonidae_Genus_NoHit	Sandonidae_Species_NoHit	EU709189.46.1479_U	100.0
358	Glissomonadida	Allapsidae	Allapsidae_Genus_NoHit	Allapsidae_Species_NoHit	FJ592464.1.1095_U	96.9
369	Glissomonadida	Sandonidae	Sandonidae_Genus_NoHit	Sandonidae_Species_NoHit	EU709202.1.1182_U	99.7
426	Euglyphida	Euglyphida_Family_NoHit	Euglyphida_Genus_NoHit	Euglyphida_Species_NoHit	AY620296.1.1266_U	96.0
380	Euglyphida	Euglyphidae	Assulina	Assulina_seminulum	EF456749.1.1779_U	96.6
383	Cercomonadida	Paracercomonadidae	Paracercomonas	Paracercomonas_compacta	EF024284.1.1806_U	100.0
373	Glissomonadida	Allapsidae	Allapsidae_Genus_NoHit	Allapsidae_Species_NoHit	EU709273.1.1186_U	95.1
385	Glissomonadida	Allapsidae	Allapsidae_Genus_NoHit	Allapsidae_Species_NoHit	AB695472.1.1770_U	92.0
393	Glissomonadida	Sandonidae	Mollimonas	Mollimonas_vickermani	HQ918173.1.2261_U	96.3
396	Euglyphida	Trinematidae	Trinema	Trinema_enchelys	AJ418792.1.1818_U	99.1
404	Cercomonadida	Paracercomonadidae	Paracercomonas	Paracercomonas_Species_NoHit	AY884337.1.1038_U	96.6
389	Thaumatomonadida	Peregriniidae	Peregrinia	Peregrinia_Species_NoHit	EF023480.1.1801_U	94.7
419	Euglyphida	Euglyphidae	Euglyphidae_Genus_NoHit	Euglyphidae_Species_NoHit	EF456754.1.1777_U	89.8
403	Glissomonadida	Sandonidae	Sandonidae_Genus_NoHit	Sandonidae_Species_NoHit	EU709193.1.1278_U	98.1
405	Glissomonadida	Glissomonadida_Family_NoHit	Glissomonadida_Genus_NoHit	Glissomonadida_Species_NoHit	EU709266.1.1570_U	74.9
407	Euglyphida	Euglyphida_Family_NoHit	Euglyphida_Genus_NoHit	Euglyphida_Species_NoHit	AY620283.1.1263_U	99.4
400	Pansomonadida	Agitatidae	Agitata	Agitata_tremulans	AY748806.1.1717_U	97.3
420	Euglyphida	Euglyphidae	Assulina	Assulina_seminulum	EF456749.1.1779_U	97.2
42	Thaumatomonadida	Peregriniidae	Peregrinia	Peregrinia_Species_NoHit	EF023480.1.1801_U	98.1
418	Cercomonadida	Cercomonadidae	Cercomonas	Cercomonas_braziliensis	FJ790702.1.1748_U	97.5
416	Cryomonadida	Rhogostoma-lineage	Rhogostoma-lineage_Genus_NoHit	Rhogostoma-lineage_Species_NoHit	EF023895.1.1551_U	96.0
423	Glissomonadida	Sandonidae	Sandonidae_Genus_NoHit	Sandonidae_Species_NoHit	EU709209.1.1172_U	95.0
421	Cercomonadida	Paracercomonadidae	Paracercomonas	Paracercomonas_Species_NoHit	EF024617.1.1802_U	91.6
424	Cryomonadida	Rhogostoma-lineage	Rhogostoma-lineage_Genus_NoHit	Rhogostoma-lineage_Species_NoHit	EF023379.1.1804_U	93.8
413	Glissomonadida	Glissomonadida_Family_NoHit	Glissomonadida_Genus_NoHit	Glissomonadida_Species_NoHit	JN054696.1.1531_U	77.4
427	Glissomonadida	Sandonidae	Sandonidae_Genus_NoHit	Sandonidae_Species_NoHit	EU709159.1.1290_U	99.7
43	Spongomonadida	Spongomonadidae	Spongomonadidae_Genus_NoHit	Spongomonadidae_Species_NoHit	AY620252.1.1079_U	89.4
428	Glissomonadida	Sandonidae	Sandonidae_Genus_NoHit	Sandonidae_Species_NoHit	EU709213.48.1481_U	96.6
431	Cercomonadida	Cercomonadidae	Neocercomonas	Neocercomonas_jutlandica	AY496048.1.1352_U	100.0
433	Glissomonadida	Sandonidae	Flectomonas	Flectomonas_ekelundi	HM536168.1.2166_U	98.1
435	Order_NoHit	Novel-clade-3	Novel-clade-3_Genus_NoHit	Novel-clade-3_Species_NoHit	AY620333.1.1265_U	80.1
458	Cercomonadida	Cercomonadidae	Neocercomonas	Neocercomonas_jutlandica	AY496048.1.1352_U	96.3
491	Euglyphida	Euglyphidae	Assulina	Assulina_seminulum	EF456749.1.1779_U	98.8
436	Glissomonadida	Allapsidae	Allapsidae_Genus_NoHit	Allapsidae_Species_NoHit	FJ592346.1.1097_U	97.2
437	Glissomonadida	Sandonidae	Sandona	Sandona_Species_NoHit	EU709146.6.1494_U	97.8
44	Cryomonadida	Rhogostoma-lineage	Rhogostoma-lineage_Genus_NoHit	Rhogostoma-lineage_Species_NoHit	AY620295.1.1266_U	96.9
440	Euglyphida	Euglyphidae	Euglypha	Euglypha_rotunda	AJ418784.1.1789_U	97.8
442	Glissomonadida	Proleptomonadidae	Proleptomonas	Proleptomonas_faecicola	AF411275.1.1812_U	96.0
45	Cryomonadida	Rhogostoma-lineage	Rhogostoma-lineage_Genus_NoHit	Rhogostoma-lineage_Species_NoHit	AY620295.1.1266_U	97.2
450	Glissomonadida	Allapsidae	Allapsidae_Genus_NoHit	Allapsidae_Species_NoHit	AB695472.1.1770_U	96.6
468	Glissomonadida	Sandonidae	Sandona	Sandona_Species_NoHit	EU709146.6.1494_U	98.8
473	Glissomonadida	Sandonidae	Sandonidae_Genus_NoHit	Sandonidae_Species_NoHit	FJ592326.1.1098_U	98.4
451	Glissomonadida	Allapsidae	Allapsidae_Genus_NoHit	Allapsidae_Species_NoHit	EU709273.1.1186_U	86.4
457	Glissomonadida	Sandonidae	Sandonidae_Genus_NoHit	Sandonidae_Species_NoHit	EU709193.1.1278_U	98.1
47	Glissomonadida	Sandonidae	Mollimonas	Mollimonas_vickermani	HQ918173.1.2261_U	100.0
46	Glissomonadida	Allapsidae	Allapsidae_Genus_NoHit	Allapsidae_Species_NoHit	EU709273.1.1186_U	96.6
480	Euglyphida	Euglyphidae	Euglypha	Euglypha_rotunda	AJ418783.1.1790_U	98.1
467	Cercomonadida	Cercomonadidae	Cercomonas	Cercomonas_braziliensis	FJ790702.1.1748_U	97.5
477	Glissomonadida	Allapsidae	Allapsidae_Genus_NoHit	Allapsidae_Species_NoHit	EF023139.1.1807_U	91.4
472	Cercomonadida	Cercomonadidae	Cercomonadidae_Genus_NoHit	Cercomonadidae_Species_NoHit	FJ790743.1.803_U	97.5
48	Cercomonadida	Paracercomonadidae	Paracercomonadidae_Genus_NoHit	Paracercomonadidae_Species_NoHit	FJ790724.1.1735_U	89.4
488	Glissomonadida	Allapsidae	Allapsidae_Genus_NoHit	Allapsidae_Species_NoHit	AB695472.1.1770_U	85.2
479	Glissomonadida	Sandonidae	Sandona	Sandona_Species_NoHit	EU709146.6.1494_U	98.1
475	Glissomonadida	Glissomonadida_Family_NoHit	Glissomonadida_Genus_NoHit	Glissomonadida_Species_NoHit	EU709155.5.1505_U	76.6
481	Glissomonadida	Sandonidae	Sandonidae_Genus_NoHit	Sandonidae_Species_NoHit	EU709184.1.1577_U	97.8
512	Cercomonadida	Paracercomonadidae	Metabolomonas	Metabolomonas_insania	HM536167.1.1774_U	100.0
490	Cryomonadida	Protaspa-lineage	Protaspa-lineage_Genus_NoHit	Protaspa-lineage_Species_NoHit	AY620323.1.1267_U	93.2
486	Cercomonadida	Cercomonadidae	Cercomonas	Cercomonas_longicauda	FJ790680.1.1379_U	99.4
494	Glissomonadida	Sandonidae	Sandonidae_Genus_NoHit	Sandonidae_Species_NoHit	EU091844.1.1488_U	98.5
50	Cryomonadida	Rhogostoma-lineage	Rhogostoma-lineage_Genus_NoHit	Rhogostoma-lineage_Species_NoHit	EF023295.1.1806_U	97.8
495	Cercomonadida	Paracercomonadidae	Paracercomonadidae_Genus_NoHit	Paracercomonadidae_Species_NoHit	HM536164.1.1797_U	89.2
5	Thaumatomonadida	Thaumatomonadida_Family_NoHit	Thaumatomonadida_Genus_NoHit	Thaumatomonadida_Species_NoHit	DQ369017.1.1820_U	79.5
503	Glissomonadida	Allapsidae	Allapsidae_Genus_NoHit	Allapsidae_Species_NoHit	EF023859.1.1817_U	89.4
513	Glissomonadida	Bodomorphidae	Bodomorpha	Bodomorpha_Species_NoHit	HM536172.1.2170_U	97.8
504	Novel-clade-12	NC12A-lineage	NC12A-lineage_Genus_NoHit	NC12A-lineage_Species_NoHit	AY821947.1.1650_U	82.4
518	Limnofilida	Limnofilidae	Limnofilidae_Genus_NoHit	Limnofilidae_Species_NoHit	AY082993.1.1825_U	94.4
516	Order_NoHit	Family_NoHit	Genus_NoHit	Species_NoHit	EF024287.1.1808_U	91.6
52	Glissomonadida	Allapsidae	Allapsidae_Genus_NoHit	Allapsidae_Species_NoHit	EU709273.1.1186_U	92.0
535	Cercomonadida	Paracercomonadidae	Paracercomonas	Paracercomonas_Species_NoHit	HM536163.1.1777_U	100.0
525	Cercomonadida	Cercomonadidae	Cercomonadidae_Genus_NoHit	Cercomonadidae_Species_NoHit	FJ790743.1.803_U	98.4
526	Glissomonadida	Sandonidae	Sandonidae_Genus_NoHit	Sandonidae_Species_NoHit	AM114804.1.2264_U	98.4
520	Spongomonadida	Spongomonadidae	Spongomonas	Spongomonas_Species_NoHit	AY620252.1.1079_U	99.1
528	Glissomonadida	Allapsidae	Allapsidae_Genus_NoHit	Allapsidae_Species_NoHit	EU709273.1.1186_U	97.5
533	Limnofilida	Limnofilidae	Limnofila	Limnofila_anglica	EU567255.1.1670_U	99.4
532	Cercomonadida	Cercomonadidae	Cercomonas	Cercomonas_Species_NoHit	AY884320.1.1120_U	98.1
515	Order_NoHit	Family_NoHit	Genus_NoHit	Species_NoHit	XX123456.1	0.0
548	Glissomonadida	Sandonidae	Sandona	Sandona_Species_NoHit	EU709161.6.1494_U	99.7
541	Cryptofilida	Mesofilidae	Mesofila	Mesofila_Species_NoHit	EF455769.1.1760_U	96.9
55	Glissomonadida	Sandonidae	Sandonidae_Genus_NoHit	Sandonidae_Species_NoHit	FJ592291.1.1098_U	96.6
542	Cercomonadida	Cercomonadidae	Cercomonas	Cercomonas_Species_NoHit	AY884319.1.1137_U	94.5
588	Glissomonadida	Sandonidae	Sandonidae_Genus_NoHit	Sandonidae_Species_NoHit	EU709197.52.1291_U	98.5
56	Cercomonadida	Cercomonadidae	Cercomonas	Cercomonas_braziliensis	FJ790702.1.1748_U	99.1
544	Cercomonadida	Cercomonadidae	Cercomonas	Cercomonas_Species_NoHit	FJ790680.1.1379_U	94.4
550	Glissomonadida	Allapsidae	Allapsidae_Genus_NoHit	Allapsidae_Species_NoHit	EF023139.1.1807_U	92.5
553	Euglyphida	Euglyphidae	Euglyphidae_Genus_NoHit	Euglyphidae_Species_NoHit	EF456753.1.1777_U	87.7
563	Glissomonadida	Glissomonadida_Family_NoHit	Glissomonadida_Genus_NoHit	Glissomonadida_Species_NoHit	JN207856.1.868_U	86.7
555	Cercomonadida	Paracercomonadidae	Paracercomonas	Paracercomonas_Species_NoHit	HM536158.1.1781_U	99.4
557	Spongomonadida	Spongomonadidae	Spongomonas	Spongomonas_Species_NoHit	AY620252.1.1079_U	96.9
559	Glissomonadida	Sandonidae	Sandonidae_Genus_NoHit	Sandonidae_Species_NoHit	AM114804.1.2264_U	98.8
558	Order_NoHit	Family_NoHit	Genus_NoHit	Species_NoHit	DQ244001.1.1819_U	89.4
561	Glissomonadida	Allapsidae	Allapsidae_Genus_NoHit	Allapsidae_Species_NoHit	EU709266.1.1570_U	83.2
565	Limnofilida	Limnofilidae	Limnofila	Limnofila_anglica	EU567255.1.1670_U	97.9
569	Glissomonadida	Sandonidae	Sandonidae_Genus_NoHit	Sandonidae_Species_NoHit	EU709209.1.1172_U	95.4
574	Glissomonadida	Glissomonadida_Family_NoHit	Glissomonadida_Genus_NoHit	Glissomonadida_Species_NoHit	KC672643.1.1832_U	90.8
572	Glissomonadida	Sandonidae	Sandona	Sandona_Species_NoHit	EU709174.15.1480_U	99.7
575	Glissomonadida	Sandonidae	Sandonidae_Genus_NoHit	Sandonidae_Species_NoHit	AM114804.1.2264_U	97.5
581	Cercomonadida	Cercomonadidae	Neocercomonas	Neocercomonas_jutlandica	AY496048.1.1352_U	96.9
579	Glissomonadida	Glissomonadida_Family_NoHit	Glissomonadida_Genus_NoHit	Glissomonadida_Species_NoHit	FJ592260.1.1122_U	99.4
582	Cercomonadida	Cercomonadidae	Cercomonas	Cercomonas_mtoleri	FJ790684.1.1745_U	98.8
586	Spongomonadida	Spongomonadidae	Spongomonas	Spongomonas_Species_NoHit	AY620252.1.1079_U	90.4
59	Glissomonadida	Allapsidae	Allapsidae_Genus_NoHit	Allapsidae_Species_NoHit	EU709273.1.1186_U	96.0
597	Cercomonadida	Cercomonadidae	Cercomonas	Cercomonas_longicauda	FJ790680.1.1379_U	97.2
603	Glissomonadida	Allapsidae	Allapsidae_Genus_NoHit	Allapsidae_Species_NoHit	EF024516.1.1813_U	99.4
595	Glissomonadida	Sandonidae	Sandona	Sandona_Species_NoHit	EU709167.15.1476_U	99.4
607	Cercomonadida	Cercomonadidae	Cercomonadidae_Genus_NoHit	Cercomonadidae_Species_NoHit	FJ790747.1.837_U	98.8
605	Cryomonadida	Rhogostoma-lineage	Rhogostoma-lineage_Genus_NoHit	Rhogostoma-lineage_Species_NoHit	EF023895.1.1551_U	98.1
608	Glissomonadida	Sandonidae	Sandonidae_Genus_NoHit	Sandonidae_Species_NoHit	EU709209.1.1172_U	96.3
621	Glissomonadida	Sandonidae	Sandonidae_Genus_NoHit	Sandonidae_Species_NoHit	KC672531.1.1818_U	98.8
609	Glissomonadida	Allapsidae	Allapsidae_Genus_NoHit	Allapsidae_Species_NoHit	EU709273.1.1186_U	90.5
619	Glissomonadida	Sandonidae	Sandonidae_Genus_NoHit	Sandonidae_Species_NoHit	EU709208.1.1193_U	98.8
611	Euglyphida	Euglyphidae	Assulina	Assulina_muscorum	AJ418791.1.1812_U	100.0
62	Glissomonadida	Sandonidae	Sandonidae_Genus_NoHit	Sandonidae_Species_NoHit	EU709213.48.1481_U	99.1
670	Glissomonadida	Allapsidae	Allapsidae_Genus_NoHit	Allapsidae_Species_NoHit	AB695526.1.1759_U	94.7
630	Glissomonadida	Bodomorphidae	Bodomorpha	Bodomorpha_Species_NoHit	EU647174.1.1581_U	97.2
624	Glissomonadida	Sandonidae	Sandonidae_Genus_NoHit	Sandonidae_Species_NoHit	EU709226.1.1299_U	98.1
616	Glissomonadida	Proleptomonadidae	Proleptomonas	Proleptomonas_faecicola	AF411275.1.1812_U	99.4
63	Glissomonadida	Proleptomonadidae	Proleptomonas	Proleptomonas_Species_NoHit	AF411275.1.1812_U	94.4
623	Glissomonadida	Allapsidae	Allapsidae_Genus_NoHit	Allapsidae_Species_NoHit	EU709273.1.1186_U	100.0
655	Glissomonadida	Glissomonadida_Family_NoHit	Glissomonadida_Genus_NoHit	Glissomonadida_Species_NoHit	AB695519.1.1774_U	98.8
64	Glissomonadida	Allapsidae	Allapsidae_Genus_NoHit	Allapsidae_Species_NoHit	EU709266.1.1570_U	99.7
644	Glissomonadida	Allapsidae	Allantion	Allantion_Species_NoHit	AAYJ01000086.1.1804_U	100.0
653	Glissomonadida	Allapsidae	Allapsidae_Genus_NoHit	Allapsidae_Species_NoHit	AB695472.1.1770_U	89.2
646	Cercomonadida	Cercomonadidae	Cercomonas	Cercomonas_braziliensis	FJ790702.1.1748_U	99.1
665	Euglyphida	Euglyphida_Family_NoHit	Euglyphida_Genus_NoHit	Euglyphida_Species_NoHit	AY620296.1.1266_U	86.7
654	Cryomonadida	Rhogostoma-lineage	Rhogostoma-lineage_Genus_NoHit	Rhogostoma-lineage_Species_NoHit	EF023295.1.1806_U	97.5
658	Glissomonadida	Allapsidae	Allapsidae_Genus_NoHit	Allapsidae_Species_NoHit	FJ592464.1.1095_U	98.1
66	Glissomonadida	Allapsidae	Allapsidae_Genus_NoHit	Allapsidae_Species_NoHit	AB695526.1.1759_U	99.1
660	Glissomonadida	Allapsidae	Allapsidae_Genus_NoHit	Allapsidae_Species_NoHit	AB695472.1.1770_U	93.8
661	Tremulida	Tremulidae	Tremula	Tremula_Species_NoHit	EU567287.1.1111_U	92.9
668	Glissomonadida	Allapsidae	Allapsidae_Genus_NoHit	Allapsidae_Species_NoHit	EF024516.1.1813_U	98.8
67	Glissomonadida	Allapsidae	Allapsidae_Genus_NoHit	Allapsidae_Species_NoHit	EU709246.1.1127_U	89.5
675	Euglyphida	Euglyphidae	Euglypha	Euglypha_rotunda	AJ418783.1.1790_U	100.0
676	Spongomonadida	Spongomonadidae	Spongomonas	Spongomonas_Species_NoHit	AY620252.1.1079_U	97.5
692	Glissomonadida	Sandonidae	Sandona	Sandona_Species_NoHit	EU709146.6.1494_U	95.1
678	Marimonadida	Marimonadida_Family_NoHit	Marimonadida_Genus_NoHit	Marimonadida_Species_NoHit	AB505503.1.1732_U	83.8
68	Cercomonadida	Cercomonadidae	Eocercomonas	Eocercomonas_Species_NoHit	HM536152.1.1799_U	100.0
713	Glissomonadida	Sandonidae	Sandonidae_Genus_NoHit	Sandonidae_Species_NoHit	EU709181.49.1482_U	98.4
686	Cercomonadida	Paracercomonadidae	Paracercomonas	Paracercomonas_Species_NoHit	AY360709.1.862_U	97.8
690	Glissomonadida	Allapsidae	Allapsidae_Genus_NoHit	Allapsidae_Species_NoHit	EU709273.1.1186_U	96.9
693	Glissomonadida	Sandonidae	Sandonidae_Genus_NoHit	Sandonidae_Species_NoHit	EU709184.1.1577_U	97.2
708	Order_NoHit	Family_NoHit	Genus_NoHit	Species_NoHit	XX123456.1	0.0
702	Glissomonadida	Allapsidae	Allapsidae_Genus_NoHit	Allapsidae_Species_NoHit	AB695472.1.1770_U	93.8
74	Cryomonadida	Rhogostoma-lineage	Capsellina	Capsellina_Species_NoHit	AY082998.1.1818_U	99.1
703	Glissomonadida	Sandonidae	Sandona	Sandona_Species_NoHit	EU709146.6.1494_U	99.1
695	Order_NoHit	Family_NoHit	Genus_NoHit	Species_NoHit	KJ925320.1.1502_U	81.7
715	Novel-clade-10	Novel-clade-10_Family_NoHit	Novel-clade-10_Genus_NoHit	Novel-clade-10_Species_NoHit	GQ330591.1.1464_U	77.2
712	Cercomonadida	Cercomonadidae	Eocercomonas	Eocercomonas_Species_NoHit	AY884327.1.1071_U	93.5
719	Glissomonadida	Bodomorphidae	Bodomorpha	Bodomorpha_Species_NoHit	HM536172.1.2170_U	100.0
71	Glissomonadida	Sandonidae	Sandonidae_Genus_NoHit	Sandonidae_Species_NoHit	EU709193.1.1278_U	99.4
73	Euglyphida	Euglyphidae	Euglypha	Euglypha_compressa	EF456755.1.1639_U	97.2
721	Glissomonadida	Sandonidae	Sandonidae_Genus_NoHit	Sandonidae_Species_NoHit	EU709213.48.1481_U	98.8
728	Cercomonadida	Cercomonadidae	Eocercomonas	Eocercomonas_Species_NoHit	AY884327.1.1071_U	90.1
732	Glissomonadida	Sandonidae	Sandona	Sandona_Species_NoHit	EU709163.1.1190_U	90.6
735	Ventricleftida	CCW10-lineage	CCW10-lineage_Genus_NoHit	CCW10-lineage_Species_NoHit	GU820981.1.1215_U	89.8
730	Glissomonadida	Sandonidae	Neoheteromita	Neoheteromita_Species_NoHit	AF411280.1.1815_U	99.4
734	Thaumatomonadida	Peregriniidae	Peregrinia	Peregrinia_Species_NoHit	EF023480.1.1801_U	90.7
777	Cercomonadida	Cercomonadidae	Cercomonas	Cercomonas_Species_NoHit	AY884329.1.1073_U	97.9
741	Glissomonadida	Sandonidae	Mollimonas	Mollimonas_vickermani	HQ918173.1.2261_U	99.1
738	Glissomonadida	Sandonidae	Sandonidae_Genus_NoHit	Sandonidae_Species_NoHit	EU709177.8.1496_U	99.1
745	Cercomonadida	Cercomonadidae	Cercomonas	Cercomonas_Species_NoHit	AY620299.1.1259_U	98.5
748	Cercomonadida	Paracercomonadidae	Nucleocercomonas	Nucleocercomonas_Species_NoHit	HM536164.1.1797_U	91.6
750	Spongomonadida	Spongomonadidae	Spongomonas	Spongomonas_Species_NoHit	AY620252.1.1079_U	95.6
742	Glissomonadida	Sandonidae	Sandonidae_Genus_NoHit	Sandonidae_Species_NoHit	FJ592326.1.1098_U	99.1
736	Tectofilosida	Pseudodifflugiidae	Pseudodifflugiidae_Genus_NoHit	Pseudodifflugiidae_Species_NoHit	GU479953.1.1472_U	85.5
755	Cryomonadida	Rhogostoma-lineage	Rhogostoma-lineage_Genus_NoHit	Rhogostoma-lineage_Species_NoHit	EF023295.1.1806_U	97.2
752	Cercomonadida	Cercomonadidae	Cercomonadidae_Genus_NoHit	Cercomonadidae_Species_NoHit	AB534320.1.1625_U	95.7
757	Euglyphida	Euglyphida_Family_NoHit	Euglyphida_Genus_NoHit	Euglyphida_Species_NoHit	AY620296.1.1266_U	85.2
759	Spongomonadida	Spongomonadidae	Spongomonas	Spongomonas_Species_NoHit	AY620252.1.1079_U	96.9
770	Glissomonadida	Allapsidae	Allapsidae_Genus_NoHit	Allapsidae_Species_NoHit	FJ592346.1.1097_U	96.6
775	Glissomonadida	Sandonidae	Sandonidae_Genus_NoHit	Sandonidae_Species_NoHit	EU709193.1.1278_U	98.4
762	Glissomonadida	Allapsidae	Allapsidae_Genus_NoHit	Allapsidae_Species_NoHit	EF023139.1.1807_U	92.2
78	Glissomonadida	Sandonidae	Sandonidae_Genus_NoHit	Sandonidae_Species_NoHit	AM114804.1.2264_U	100.0
786	Glissomonadida	Sandonidae	Sandona	Sandona_Species_NoHit	EU709146.6.1494_U	97.5
787	Cryomonadida	Rhogostoma-lineage	Capsellina	Capsellina_Species_NoHit	AY082998.1.1818_U	98.5
81	Glissomonadida	Sandonidae	Sandona	Sandona_Species_NoHit	EU709152.6.1488_U	98.8
806	Cercomonadida	Cercomonadidae	Cercomonas	Cercomonas_Species_NoHit	AY884322.1.1074_U	100.0
794	Cercomonadida	Paracercomonadidae	Paracercomonadidae_Genus_NoHit	Paracercomonadidae_Species_NoHit	AY965864.1.1787_U	87.1
8	Cryomonadida	Rhogostoma-lineage	Rhogostoma-lineage_Genus_NoHit	Rhogostoma-lineage_Species_NoHit	EF023295.1.1806_U	97.5
788	Glissomonadida	Sandonidae	Sandonidae_Genus_NoHit	Sandonidae_Species_NoHit	KC672607.1.1816_U	97.5
815	Glissomonadida	Glissomonadida_Family_NoHit	Glissomonadida_Genus_NoHit	Glissomonadida_Species_NoHit	EU709271.1.1171_U	75.2
796	Thaumatomonadida	Thaumatomonadida_Family_NoHit	Thaumatomonadida_Genus_NoHit	Thaumatomonadida_Species_NoHit	DQ369017.1.1820_U	79.2
731	Order_NoHit	Family_NoHit	Genus_NoHit	Species_NoHit	XX123456.1	0.0
828	Glissomonadida	Sandonidae	Sandonidae_Genus_NoHit	Sandonidae_Species_NoHit	EU709213.48.1481_U	98.4
807	Spongomonadida	Spongomonadidae	Spongomonadidae_Genus_NoHit	Spongomonadidae_Species_NoHit	AY620252.1.1079_U	89.8
837	Ventricleftida	Ventricleftida_Family_NoHit	Ventricleftida_Genus_NoHit	Ventricleftida_Species_NoHit	AY620347.1.1267_U	76.8
814	Glissomonadida	Sandonidae	Sandonidae_Genus_NoHit	Sandonidae_Species_NoHit	KC672607.1.1816_U	98.8
816	Cercomonadida	Paracercomonadidae	Nucleocercomonas	Nucleocercomonas_Species_NoHit	HM536164.1.1797_U	91.0
817	Glissomonadida	Allapsidae	Allapsidae_Genus_NoHit	Allapsidae_Species_NoHit	EF023715.1.1816_U	98.1
831	Cercomonadida	Cercomonadidae	Cercomonadidae_Genus_NoHit	Cercomonadidae_Species_NoHit	FJ790741.1.910_U	91.2
82	Glissomonadida	Sandonidae	Sandonidae_Genus_NoHit	Sandonidae_Species_NoHit	FJ592249.1.1097_U	98.8
824	Cryomonadida	Rhogostoma-lineage	Rhogostoma-lineage_Genus_NoHit	Rhogostoma-lineage_Species_NoHit	EF023295.1.1806_U	96.9
83	Glissomonadida	Sandonidae	Sandonidae_Genus_NoHit	Sandonidae_Species_NoHit	EU709184.1.1577_U	94.8
830	Euglyphida	Euglyphida_Family_NoHit	Euglyphida_Genus_NoHit	Euglyphida_Species_NoHit	AY620296.1.1266_U	92.3
835	Cercomonadida	Cercomonadidae	Cercomonadidae_Genus_NoHit	Cercomonadidae_Species_NoHit	FJ790748.1.1423_U	97.5
839	Thaumatomonadida	Peregriniidae	Peregrinia	Peregrinia_Species_NoHit	EF023480.1.1801_U	99.7
833	Glissomonadida	Allapsidae	Allapsidae_Genus_NoHit	Allapsidae_Species_NoHit	EU709266.1.1570_U	83.7
844	Glissomonadida	Bodomorphidae	Bodomorpha	Bodomorpha_Species_NoHit	HM536172.1.2170_U	99.1
860	Order_NoHit	Family_NoHit	Genus_NoHit	Species_NoHit	EF024026.1.1804_U	94.1
843	Euglyphida	Paulinellidae	Paulinella	Paulinella_Species_NoHit	AB695524.1.1779_U	92.3
851	Glissomonadida	Allapsidae	Allapsidae_Genus_NoHit	Allapsidae_Species_NoHit	EU709273.1.1186_U	97.2
848	Order_NoHit	Novel-Gran-6	Novel-Gran-6_Genus_NoHit	Novel-Gran-6_Species_NoHit	AY620300.1.1271_U	96.6
859	Cercomonadida	Cercomonadidae	Neocercomonas	Neocercomonas_jutlandica	AY496048.1.1352_U	98.1
853	Thaumatomonadida	Peregriniidae	Peregrinia	Peregrinia_Species_NoHit	EF023480.1.1801_U	97.8
858	Glissomonadida	Allapsidae	Allapsidae_Genus_NoHit	Allapsidae_Species_NoHit	EU709273.1.1186_U	91.1
86	Glissomonadida	Sandonidae	Sandona	Sandona_Species_NoHit	EU709136.1.1164_U	100.0
864	Cryomonadida	Rhogostoma-lineage	Rhogostoma-lineage_Genus_NoHit	Rhogostoma-lineage_Species_NoHit	AY620303.1.1268_U	99.4
87	Cercomonadida	Paracercomonadidae	Paracercomonas	Paracercomonas_Species_NoHit	AY884340.1.1061_U	92.5
878	Glissomonadida	Sandonidae	Sandonidae_Genus_NoHit	Sandonidae_Species_NoHit	EU709189.46.1479_U	97.5
874	Glissomonadida	Allapsidae	Group-Te	Group-Te_Species_NoHit	EU709246.1.1127_U	90.1
876	Cercomonadida	Cercomonadidae	Cercomonas	Cercomonas_Species_NoHit	EF024543.1.1827_U	100.0
919	Cercomonadida	Paracercomonadidae	Paracercomonas	Paracercomonas_Species_NoHit	EF024396.1.1859_U	99.7
881	Cryomonadida	Protaspa-lineage	Protaspa-lineage_Genus_NoHit	Protaspa-lineage_Species_NoHit	AB505571.1.1741_U	82.6
88	Glissomonadida	Glissomonadida_Family_NoHit	Glissomonadida_Genus_NoHit	Glissomonadida_Species_NoHit	JN054696.1.1531_U	78.9
935	Cercomonadida	Cercomonadidae	Neocercomonas	Neocercomonas_Species_NoHit	AY496048.1.1352_U	94.4
884	Euglyphida	Trinematidae	Trinema	Trinema_lineare	EF456752.1.1788_U	99.4
887	Thaumatomonadida	Thaumatomonadida_Family_NoHit	Thaumatomonadida_Genus_NoHit	Thaumatomonadida_Species_NoHit	DQ369017.1.1820_U	79.5
890	Glissomonadida	Allapsidae	Allapsidae_Genus_NoHit	Allapsidae_Species_NoHit	EU709266.1.1570_U	96.9
909	Cercomonadida	Paracercomonadidae	Paracercomonas	Paracercomonas_Species_NoHit	AY884340.1.1061_U	92.2
911	Cryomonadida	Rhogostoma-lineage	Rhogostoma-lineage_Genus_NoHit	Rhogostoma-lineage_Species_NoHit	EF023295.1.1806_U	98.1
9	Glissomonadida	Allapsidae	Allapsidae_Genus_NoHit	Allapsidae_Species_NoHit	EU709251.1.955_U	80.0
900	Glissomonadida	Sandonidae	Sandonidae_Genus_NoHit	Sandonidae_Species_NoHit	KC672607.1.1816_U	98.4
908	Cercomonadida	Cercomonadida_Family_NoHit	Cercomonadida_Genus_NoHit	Cercomonadida_Species_NoHit	HM536152.1.1799_U	79.4
913	Glissomonadida	Allapsidae	Allapsidae_Genus_NoHit	Allapsidae_Species_NoHit	EU709273.1.1186_U	90.2
924	Cercomonadida	Cercomonadidae	Cercomonas	Cercomonas_longicauda	FJ790680.1.1379_U	98.8
922	Glissomonadida	Glissomonadida_Family_NoHit	Glissomonadida_Genus_NoHit	Glissomonadida_Species_NoHit	EU709271.1.1171_U	75.5
917	Tectofilosida	Pseudodifflugiidae	Pseudodifflugiidae_Genus_NoHit	Pseudodifflugiidae_Species_NoHit	GU479953.1.1472_U	89.0
912	Glissomonadida	Glissomonadida_Family_NoHit	Glissomonadida_Genus_NoHit	Glissomonadida_Species_NoHit	HM536172.1.2170_U	79.5
958	Cercomonadida	Paracercomonadidae	Paracercomonas	Paracercomonas_Species_NoHit	EF024693.1.1804_U	91.0
927	Glissomonadida	Bodomorphidae	Bodomorpha	Bodomorpha_Species_NoHit	HM536172.1.2170_U	98.4
93	Glissomonadida	Sandonidae	Sandona	Sandona_Species_NoHit	EU709161.6.1494_U	99.7
95	Cercomonadida	Cercomonadidae	Cercomonadidae_Genus_NoHit	Cercomonadidae_Species_NoHit	FJ790716.1.1724_U	80.9
945	Glissomonadida	Bodomorphidae	Bodomorpha	Bodomorpha_Species_NoHit	HM536172.1.2170_U	96.6
96	Glissomonadida	Sandonidae	Sandonidae_Genus_NoHit	Sandonidae_Species_NoHit	KC672607.1.1816_U	98.4
936	Euglyphida	Euglyphidae	Tracheleuglypha	Tracheleuglypha_dentata	AJ418790.1.1881_U	98.3
947	Glissomonadida	Sandonidae	Sandona	Sandona_Species_NoHit	EU709144.4.1491_U	98.5
937	Glissomonadida	Bodomorphidae	Bodomorphidae_Genus_NoHit	Bodomorphidae_Species_NoHit	JN054696.1.1531_U	87.7
939	Glissomonadida	Allapsidae	Allapsidae_Genus_NoHit	Allapsidae_Species_NoHit	AB695526.1.1759_U	94.1
951	Glissomonadida	Allapsidae	Allapsidae_Genus_NoHit	Allapsidae_Species_NoHit	EU709273.1.1186_U	87.1
996	Cercomonadida	Cercomonadida_Family_NoHit	Cercomonadida_Genus_NoHit	Cercomonadida_Species_NoHit	AY496048.1.1352_U	77.1
943	Thaumatomonadida	Peregriniidae	Peregriniidae_Genus_NoHit	Peregriniidae_Species_NoHit	HQ869271.1.875_U	86.1
976	Spongomonadida	Spongomonadidae	Spongomonas	Spongomonas_Species_NoHit	AY620252.1.1079_U	90.1
94	Thaumatomonadida	Thaumatomonadida_Family_NoHit	Thaumatomonadida_Genus_NoHit	Thaumatomonadida_Species_NoHit	EF023480.1.1801_U	74.6
964	Glissomonadida	Glissomonadida_Family_NoHit	Glissomonadida_Genus_NoHit	Glissomonadida_Species_NoHit	EF023344.1.1825_U	82.7
98	Glissomonadida	Allapsidae	Allapsidae_Genus_NoHit	Allapsidae_Species_NoHit	FJ592346.1.1097_U	98.8
983	Spongomonadida	Spongomonadidae	Spongomonas	Spongomonas_Species_NoHit	AY620252.1.1079_U	97.5
984	Cercomonadida	Cercomonadidae	Cercomonas	Cercomonas_celer	FJ790710.1.1689_U	98.8
967	Cryomonadida	Rhogostoma-lineage	Rhogostoma-lineage_Genus_NoHit	Rhogostoma-lineage_Species_NoHit	EF023295.1.1806_U	97.8
971	Glissomonadida	Sandonidae	Sandonidae_Genus_NoHit	Sandonidae_Species_NoHit	EU709213.48.1481_U	97.2
97	Glissomonadida	Glissomonadida_Family_NoHit	Glissomonadida_Genus_NoHit	Glissomonadida_Species_NoHit	EU709271.1.1171_U	74.3
982	Euglyphida	Euglyphidae	Euglypha	Euglypha_rotunda	AJ418784.1.1789_U	97.8
985	Glissomonadida	Allapsidae	Allapsidae_Genus_NoHit	Allapsidae_Species_NoHit	AB695472.1.1770_U	92.9
997	Glissomonadida	Sandonidae	Sandonidae_Genus_NoHit	Sandonidae_Species_NoHit	EU709209.1.1172_U	98.1

## Sheet: Supplementary Table 2
Supplementary Table 2: Oomycota Taxonomic Annotation
OTU_Number	Order	Family	Genus	Species	Reference	PercentIdentity
1	Peronosporales	Peronosporaceae	Phytophthora	Phytophthora_syringae	EU244851.1	99.6
2	Lagenidiales	Lagenidiales_Family_NoHit	Lagenidiales_Genus_NoHit	Lagenidiales_Species_NoHit	KJ716873.1	76.0
3	Peronosporales	Peronosporaceae	Hyaloperonospora	Hyaloperonospora_brassicae	JF975613.1	100.0
4	Pythiales	Pythiaceae	Pythiaceae_Genus_NoHit	Pythiaceae_Species_NoHit	AY598696.2	87.0
5	Peronosporales	Peronosporaceae	Peronospora	Peronospora_arborescens	AY695807.1	99.2
6	Pythiales	Pythiaceae	Pythiaceae_Genus_NoHit	Pythiaceae_Species_NoHit	AY598696.2	85.4
7	Peronosporales	Peronosporaceae	Peronospora	Peronospora_farinosa	AY211017.1	100.0
8	Peronosporales	Peronosporaceae	Peronospora	Peronospora_trigonellae	GQ421459.1	97.1
10	Peronosporales	Peronosporaceae	Hyaloperonospora	Hyaloperonospora_brassicae	EU049211.1	99.2
12	incertae_sedis	Lagenaceae	Lagenaceae_Genus_NoHit	Lagenaceae_Species_NoHit	KJ716869.1	86.5
13	Peronosporales	Peronosporaceae	Hyaloperonospora	Hyaloperonospora_parasitica	AY210987.1	99.6
14	Lagenidiales	Lagenidiales_Family_NoHit	Lagenidiales_Genus_NoHit	Lagenidiales_Species_NoHit	KJ716872.1	73.1
15	Peronosporales	Peronosporaceae	Peronospora	Peronospora_Species_NoHit	AY198298.3	93.8
16	Lagenidiales	Lagenidiales_Family_NoHit	Lagenidiales_Genus_NoHit	Lagenidiales_Species_NoHit	KJ716873.1	75.5
17	Lagenidiales	Lagenidiales_Family_NoHit	Lagenidiales_Genus_NoHit	Lagenidiales_Species_NoHit	KJ716873.1	71.4
19	Pythiales	Pythiaceae	Pythiaceae_Genus_NoHit	Pythiaceae_Species_NoHit	KF318041.1	80.5
20	Lagenidiales	Lagenidiales_Family_NoHit	Lagenidiales_Genus_NoHit	Lagenidiales_Species_NoHit	KJ716872.1	72.1
21	Peronosporales	Peronosporaceae	Hyaloperonospora	Hyaloperonospora_Species_NoHit	AY210983.1	90.0
22	Pythiales	Pythiaceae	Pythium	Pythium_Species_NoHit	AY598692.2	91.7
24	Peronosporales	Peronosporaceae	Bremia	Bremia_lactucae	EF553496.1	100.0
25	Peronosporales	Peronosporaceae	Peronospora	Peronospora_aparines	AY198300.3	100.0
28	Pythiales	Pythiaceae	Pythiaceae_Genus_NoHit	Pythiaceae_Species_NoHit	AY598707.2	84.9
29	Pythiales	Pythiaceae	Pythium	Pythium_grandisporangium	AY598692.2	96.0
30	Pythiales	Pythiaceae	Pythium	Pythium_attrantheridium	HQ643476.2	100.0
31	Peronosporales	Peronosporaceae	Peronospora	Peronospora_Species_NoHit	MF319537.1	92.1
32	Peronosporales	Peronosporaceae	Peronosporaceae_Genus_NoHit	Peronosporaceae_Species_NoHit	AY198300.3	85.8
34	Saprolegniales	Saprolegniaceae	Pythiopsis	Pythiopsis_intermedia	KP098348.1	100.0
35	Saprolegniales	Saprolegniaceae	Saprolegniaceae_Genus_NoHit	Saprolegniaceae_Species_NoHit	FJ794896.1	84.2
37	Lagenidiales	Lagenidiales_Family_NoHit	Lagenidiales_Genus_NoHit	Lagenidiales_Species_NoHit	KJ716872.1	73.1
38	Pythiales	Pythiaceae	Pythium	Pythium_rostratifingens	MK794877.1	99.4
39	Pythiales	Pythiaceae	Pythiaceae_Genus_NoHit	Pythiaceae_Species_NoHit	MF984193.1	87.4
41	Peronosporales	Peronosporaceae	Hyaloperonospora	Hyaloperonospora_sisymbrii-sophiae	AY198253.3	100.0
42	Pythiales	Pythiaceae	Pythium	Pythium_heterothallicum	AY598654.2	100.0
43	Albuginales	Albuginaceae	Albugo	Albugo_candida	MG818922.1	100.0
45	Peronosporales	Peronosporaceae	Bremia	Bremia_lactucae	EF553504.1	100.0
46	Pythiales	Pythiaceae	Pythium	Pythium_monospermum	HQ643697.2	96.1
47	Peronosporales	Peronosporaceae	Peronospora	Peronospora_Species_NoHit	AY198298.3	94.2
48	Pythiales	Pythiaceae	Pythium	Pythium_Species_NoHit	KU715057.1	100.0
51	Pythiales	Pythiaceae	Pythiaceae_Genus_NoHit	Pythiaceae_Species_NoHit	HQ643697.2	87.3
52	Peronosporales	Peronosporaceae	Peronospora	Peronospora_Species_NoHit	KP271924.1	100.0
54	Peronosporales	Peronosporaceae	Peronospora	Peronospora_Species_NoHit	GQ421459.1	90.9
59	Peronosporales	Peronosporaceae	Pseudoperonospora	Pseudoperonospora_cubensis	AY198306.3	95.0
60	Pythiales	Pythiaceae	Globisporangium	Globisporangium_intermedium	DQ528742.1	100.0
61	Peronosporales	Peronosporaceae	Hyaloperonospora	Hyaloperonospora_parasitica	AY211009.1	100.0
62	Peronosporales	Peronosporaceae	Peronosporaceae_Genus_NoHit	Peronosporaceae_Species_NoHit	KP271924.1	87.6
63	Saprolegniales	Saprolegniales_Family_NoHit	Saprolegniales_Genus_NoHit	Saprolegniales_Species_NoHit	KT935287.1	70.4
64	Order_NoHit	Family_NoHit	Genus_NoHit	Genus_NoHit_Species_NoHit	XX123456.1	0.0
65	Saprolegniales	Saprolegniaceae	Aphanomyces	Aphanomyces_Species_NoHit	KT935285.1	94.0
66	Peronosporales	Peronosporaceae	Peronospora	Peronospora_effusa	MG782843.1	96.2
68	Peronosporales	Peronosporaceae	Paraperonospora	Paraperonospora_leptosperma	EF553490.1	99.6
69	Peronosporales	Peronosporaceae	Peronosporaceae_Genus_NoHit	Peronosporaceae_Species_NoHit	MF319537.1	87.0
70	Peronosporales	Peronosporaceae	Peronospora	Peronospora_violae	AY198240.3	100.0
71	Peronosporales	Peronosporaceae	Phytophthora	Phytophthora_infestans	KU992300.1	100.0
73	Pythiales	Pythiaceae	Pythium	Pythium_rostratifingens	MK794877.1	100.0
76	Pythiales	Pythiaceae	Pythiaceae_Genus_NoHit	Pythiaceae_Species_NoHit	HQ643697.2	87.7
78	Saprolegniales	Saprolegniaceae	Achlya	Achlya_ornata	KP098346.1	100.0
80	Pythiales	Pythiaceae	Pythium	Pythium_hydnosporum	AY598672.2	100.0
81	Pythiales	Pythiaceae	Pythiaceae_Genus_NoHit	Pythiaceae_Species_NoHit	AY598707.2	84.6
82	Peronosporales	Peronosporaceae	Bremia	Bremia_picridis	KT249135.1	100.0
83	Albuginales	Albuginales_Family_NoHit	Albuginales_Genus_NoHit	Albuginales_Species_NoHit	FJ234425.1	76.9
86	Peronosporales	Peronosporaceae	Hyaloperonospora	Hyaloperonospora_Species_NoHit	AY198250.3	92.9
87	Saprolegniales	Saprolegniaceae	Saprolegnia	Saprolegnia_anisospora	JQ974998.1	100.0
88	Peronosporales	Peronosporaceae	Peronosporaceae_Genus_NoHit	Peronosporaceae_Species_NoHit	MF319537.1	87.9
89	Pythiales	Pythiaceae	Pythium	Pythium_apiculatum	HQ643443.2	98.4
92	Peronosporales	Peronosporaceae	Bremia	Bremia_taraxaci	KT249104.1	100.0
93	Pythiales	Pythiales_Family_NoHit	Pythiales_Genus_NoHit	Pythiales_Species_NoHit	KY785396.1	75.0
95	Pythiales	Pythiaceae	Pythium	Pythium_Species_NoHit	KX266867.1	91.8
96	Pythiales	Pythiaceae	Pythium	Pythium_pleroticum	AY598642.2	100.0
97	Pythiales	Pythiaceae	Pythium	Pythium_monospermum	HQ643697.2	97.1
99	Pythiales	Pythiaceae	Pythium	Pythium_rostratifingens	KU211247.1	99.4
101	Peronosporales	Peronosporaceae	Hyaloperonospora	Hyaloperonospora_parasitica	AY211000.1	97.5
104	Peronosporales	Peronosporaceae	Peronospora	Peronospora_trigonellae	GQ421459.1	97.1
105	Pythiales	Pythiaceae	Pythium	Pythium_Species_NoHit	HQ643697.2	94.2
106	Pythiales	Pythiaceae	Pythiaceae_Genus_NoHit	Pythiaceae_Species_NoHit	AY598696.2	85.1
107	Peronosporales	Peronosporaceae	Peronospora	Peronospora_Species_NoHit	KP271924.1	92.1
109	Pythiales	Pythiaceae	Pythiaceae_Genus_NoHit	Pythiaceae_Species_NoHit	AY598696.2	85.4
112	Pythiales	Pythiales_Family_NoHit	Pythiales_Genus_NoHit	Pythiales_Species_NoHit	KY785396.1	75.6
116	Saprolegniales	Saprolegniaceae	Pythiopsis	Pythiopsis_intermedia	KP098348.1	95.7
120	Peronosporales	Peronosporaceae	Plasmopara	Plasmopara_nivea	EF553508.1	100.0
121	Peronosporales	Peronosporaceae	Hyaloperonospora	Hyaloperonospora_Species_NoHit	AY210994.1	91.1
122	Peronosporales	Peronosporaceae	Peronospora	Peronospora_ervi	AY198232.2	100.0
129	Saprolegniales	Saprolegniales_Family_NoHit	Saprolegniales_Genus_NoHit	Saprolegniales_Species_NoHit	KT935286.1	72.4
131	Peronosporales	Peronosporaceae	Peronosporaceae_Genus_NoHit	Peronosporaceae_Species_NoHit	KP271924.1	86.1
133	Pythiales	Pythiaceae	Pythium	Pythium_Species_NoHit	HQ643697.2	94.2
134	Peronosporales	Peronosporaceae	Phytophthora	Phytophthora_plurivora	KT383059.2	100.0
135	Saprolegniales	Saprolegniales_Family_NoHit	Saprolegniales_Genus_NoHit	Saprolegniales_Species_NoHit	KT935279.1	70.8
136	Peronosporales	Peronosporaceae	Peronosporaceae_Genus_NoHit	Peronosporaceae_Species_NoHit	AY198300.3	86.2
140	Order_NoHit	Family_NoHit	Genus_NoHit	Genus_NoHit_Species_NoHit	XX123456.1	0.0
142	Pythiales	Pythiaceae	Globisporangium	Globisporangium_ultimum	KU746661.2	100.0
144	Pythiales	Pythiaceae	Pythium	Pythium_volutum	KX266867.1	99.0
146	Peronosporales	Peronosporaceae	Peronosporaceae_Genus_NoHit	Peronosporaceae_Species_NoHit	AY198300.3	85.8
147	Pythiales	Pythiaceae	Pythium	Pythium_sulcatum	DQ528745.1	95.9
148	Peronosporales	Peronosporaceae	Peronospora	Peronospora_Species_NoHit	MF319537.1	94.1
149	Pythiales	Pythiaceae	Pythiaceae_Genus_NoHit	Pythiaceae_Species_NoHit	HQ643697.2	82.8
151	Peronosporales	Peronosporaceae	Peronosporaceae_Genus_NoHit	Peronosporaceae_Species_NoHit	AY198253.3	86.6
152	Pythiales	Pythiaceae	Pythium	Pythium_heterothallicum	AY598654.2	98.7
153	Order_NoHit	Family_NoHit	Genus_NoHit	Genus_NoHit_Species_NoHit	XX123456.1	0.0
154	Peronosporales	Peronosporaceae	Peronospora	Peronospora_Species_NoHit	KP271924.1	93.8
155	Saprolegniales	Saprolegniaceae	Saprolegniaceae_Genus_NoHit	Saprolegniaceae_Species_NoHit	FJ794896.1	83.2
156	incertae_sedis	Lagenaceae	Lagena	Lagena_radicicola	KJ716869.1	96.5
157	incertae_sedis	Lagenaceae	Lagenaceae_Genus_NoHit	Lagenaceae_Species_NoHit	KJ716869.1	86.5
161	Peronosporales	Peronosporaceae	Peronospora	Peronospora_Species_NoHit	MG782843.1	93.7
163	Order_NoHit	Family_NoHit	Genus_NoHit	Genus_NoHit_Species_NoHit	XX123456.1	0.0
164	Peronosporales	Peronosporaceae	Peronosporaceae_Genus_NoHit	Peronosporaceae_Species_NoHit	MF319537.1	86.2
165	Order_NoHit	Family_NoHit	Genus_NoHit	Genus_NoHit_Species_NoHit	XX123456.1	0.0
167	Pythiales	Pythiaceae	Pythium	Pythium_Species_NoHit	KU211309.1	94.6
168	Peronosporales	Peronosporaceae	Bremia	Bremia_cirsii	KT249133.1	100.0
172	Order_NoHit	Family_NoHit	Genus_NoHit	Genus_NoHit_Species_NoHit	XX123456.1	0.0
173	Order_NoHit	Family_NoHit	Genus_NoHit	Genus_NoHit_Species_NoHit	XX123456.1	0.0
175	Myzocytiopsidales	Myzocytiopsidales_Family_NoHit	Myzocytiopsidales_Genus_NoHit	Myzocytiopsidales_Species_NoHit	KT257373.1	73.0
179	Order_NoHit	Family_NoHit	Genus_NoHit	Genus_NoHit_Species_NoHit	XX123456.1	0.0
181	Pythiales	Pythiaceae	Pythiaceae_Genus_NoHit	Pythiaceae_Species_NoHit	AY598706.2	88.6
182	Pythiales	Pythiaceae	Pythiaceae_Genus_NoHit	Pythiaceae_Species_NoHit	AY598649.2	87.2
183	Albuginales	Albuginaceae	Albugo	Albugo_candida	MG818922.1	99.1
186	Pythiales	Pythiaceae	Pythium	Pythium_Species_NoHit	EF583441.1	93.3
187	Peronosporales	Peronosporaceae	Peronospora	Peronospora_calotheca	AY198298.3	95.0
189	Pythiales	Pythiaceae	Pythium	Pythium_rostratifingens	HQ643761.2	100.0
191	Pythiales	Pythiaceae	Pythiaceae_Genus_NoHit	Pythiaceae_Species_NoHit	MG799186.1	85.4
193	Peronosporales	Peronosporaceae	Hyaloperonospora	Hyaloperonospora_Species_NoHit	AY198253.3	93.7
194	Peronosporales	Peronosporaceae	Hyaloperonospora	Hyaloperonospora_parasitica	AY210993.1	97.9
196	Saprolegniales	Saprolegniales_Family_NoHit	Saprolegniales_Genus_NoHit	Saprolegniales_Species_NoHit	KP098350.1	74.9
200	Pythiales	Pythiaceae	Pythiaceae_Genus_NoHit	Pythiaceae_Species_NoHit	HQ643697.2	85.4
203	Peronosporales	Peronosporaceae	Peronospora	Peronospora_trigonellae	GQ421459.1	95.4
204	Peronosporales	Peronosporaceae	Peronospora	Peronospora_Species_NoHit	MF693896.1	97.9
211	Peronosporales	Peronosporaceae	Phytophthora	Phytophthora_syringae	EU244851.1	99.1
212	Peronosporales	Peronosporaceae	Bremia	Bremia_lactucae	KT249032.1	100.0
215	Order_NoHit	Family_NoHit	Genus_NoHit	Genus_NoHit_Species_NoHit	XX123456.1	0.0
217	Pythiales	Pythiaceae	Pythiaceae_Genus_NoHit	Pythiaceae_Species_NoHit	AY598649.2	87.2
222	Order_NoHit	Family_NoHit	Genus_NoHit	Genus_NoHit_Species_NoHit	XX123456.1	0.0
223	Myzocytiopsidales	Myzocytiopsidales_Family_NoHit	Myzocytiopsidales_Genus_NoHit	Myzocytiopsidales_Species_NoHit	KT257373.1	76.1
229	Saprolegniales	Saprolegniaceae	Saprolegniaceae_Genus_NoHit	Saprolegniaceae_Species_NoHit	FJ794891.1	85.8
230	Peronosporales	Peronosporaceae	Peronospora	Peronospora_Species_NoHit	AY198298.3	92.9
234	Peronosporales	Peronosporaceae	Hyaloperonospora	Hyaloperonospora_brassicae	JF975613.1	98.3
239	Lagenidiales	Lagenidiales_Family_NoHit	Lagenidiales_Genus_NoHit	Lagenidiales_Species_NoHit	KJ716873.1	73.6
240	Pythiales	Pythiaceae	Pythium	Pythium_Species_NoHit	KU210844.1	92.2
242	Pythiales	Pythiales_Family_NoHit	Pythiales_Genus_NoHit	Pythiales_Species_NoHit	MF446696.1	79.9
244	Peronosporales	Peronosporaceae	Peronospora	Peronospora_Species_NoHit	MG782843.1	94.1
245	Saprolegniales	Saprolegniales_Family_NoHit	Saprolegniales_Genus_NoHit	Saprolegniales_Species_NoHit	KT935286.1	73.2
246	Order_NoHit	Family_NoHit	Genus_NoHit	Genus_NoHit_Species_NoHit	XX123456.1	0.0
247	Myzocytiopsidales	Myzocytiopsidales_Family_NoHit	Myzocytiopsidales_Genus_NoHit	Myzocytiopsidales_Species_NoHit	KT257374.1	73.9
248	Order_NoHit	Family_NoHit	Genus_NoHit	Genus_NoHit_Species_NoHit	XX123456.1	0.0
254	Albuginales	Albuginaceae	Albugo	Albugo_lepidii	KM068790.1	100.0
255	Pythiales	Pythiaceae	Pythium	Pythium_vanterpoolii	AY598685.2	99.5
258	Pythiales	Pythiaceae	Pythium	Pythium_Species_NoHit	HQ643697.2	93.7
263	Order_NoHit	Family_NoHit	Genus_NoHit	Genus_NoHit_Species_NoHit	XX123456.1	0.0
266	Peronosporales	Peronosporaceae	Peronospora	Peronospora_calotheca	AY198298.3	100.0
268	Pythiales	Pythiaceae	Pythium	Pythium_conidiophorum	KU211309.1	100.0
273	Pythiales	Pythiaceae	Pythium	Pythium_Species_NoHit	KX377670.1	92.3
275	Pythiales	Pythiaceae	Pythium	Pythium_porphyrae	MH040917.1	99.5
279	Pythiales	Pythiaceae	Pythium	Pythium_parvum	AY598697.2	100.0
284	Pythiales	Pythiaceae	Pythium	Pythium_heterothallicum	KF181456.1	98.2
286	Saprolegniales	Saprolegniaceae	Saprolegniaceae_Genus_NoHit	Saprolegniaceae_Species_NoHit	FJ794891.1	84.7
289	Pythiales	Pythiales_Family_NoHit	Pythiales_Genus_NoHit	Pythiales_Species_NoHit	MF446696.1	79.8
293	Pythiales	Pythiaceae	Globisporangium	Globisporangium_intermedium	DQ528742.1	99.2
294	Pythiales	Pythiaceae	Pythium	Pythium_Species_NoHit	KU715057.1	99.1
295	Saprolegniales	Saprolegniaceae	Saprolegniaceae_Genus_NoHit	Saprolegniaceae_Species_NoHit	FJ794892.1	84.2
297	Peronosporales	Peronosporaceae	Peronosporaceae_Genus_NoHit	Peronosporaceae_Species_NoHit	AY198253.3	88.3
299	Myzocytiopsidales	Myzocytiopsidales_Family_NoHit	Myzocytiopsidales_Genus_NoHit	Myzocytiopsidales_Species_NoHit	KT257373.1	76.8
303	Pythiales	Pythiaceae	Pythium	Pythium_Species_NoHit	MK795007.1	100.0
305	Pythiales	Pythiaceae	Pythiaceae_Genus_NoHit	Pythiaceae_Species_NoHit	KU210844.1	86.7
310	Peronosporales	Peronosporaceae	Bremia	Bremia_lactucae	EF553504.1	99.1
311	Pythiales	Pythiaceae	Pythiaceae_Genus_NoHit	Pythiaceae_Species_NoHit	KY785396.1	80.0
314	Peronosporales	Peronosporaceae	Bremia	Bremia_picridis	KT249135.1	99.1
316	Peronosporales	Peronosporaceae	Peronosporaceae_Genus_NoHit	Peronosporaceae_Species_NoHit	MF319537.1	88.3
317	Order_NoHit	Family_NoHit	Genus_NoHit	Genus_NoHit_Species_NoHit	XX123456.1	0.0
319	Peronosporales	Peronosporaceae	Peronospora	Peronospora_Species_NoHit	KP271924.1	97.1
321	Peronosporales	Peronosporaceae	Peronospora	Peronospora_trigonellae	GQ421459.1	95.8
322	Pythiales	Pythiaceae	Pythium	Pythium_sylvaticum	AY598645.2	100.0
324	Peronosporales	Peronosporaceae	Plasmopara	Plasmopara_Species_NoHit	EF553514.1	91.1
327	Order_NoHit	Family_NoHit	Genus_NoHit	Genus_NoHit_Species_NoHit	XX123456.1	0.0
333	Pythiales	Pythiaceae	Pythiaceae_Genus_NoHit	Pythiaceae_Species_NoHit	HQ643697.2	88.6
337	Order_NoHit	Family_NoHit	Genus_NoHit	Genus_NoHit_Species_NoHit	XX123456.1	0.0
341	Pythiales	Pythiaceae	Pythiaceae_Genus_NoHit	Pythiaceae_Species_NoHit	AY598707.2	84.1
342	Pythiales	Pythiaceae	Pythium	Pythium_grandisporangium	AY598692.2	96.0
343	Order_NoHit	Family_NoHit	Genus_NoHit	Genus_NoHit_Species_NoHit	XX123456.1	0.0
347	Pythiales	Pythiaceae	Pythium	Pythium_Species_NoHit	EF583441.1	99.5
349	Pythiales	Pythiales_Family_NoHit	Pythiales_Genus_NoHit	Pythiales_Species_NoHit	KY785396.1	78.5
352	Order_NoHit	Family_NoHit	Genus_NoHit	Genus_NoHit_Species_NoHit	XX123456.1	0.0
354	Order_NoHit	Family_NoHit	Genus_NoHit	Genus_NoHit_Species_NoHit	XX123456.1	0.0
355	Pythiales	Pythiaceae	Pythiaceae_Genus_NoHit	Pythiaceae_Species_NoHit	HQ643697.2	89.1
359	Pythiales	Pythiaceae	Pythium	Pythium_conidiophorum	AY598629.2	100.0
362	Peronosporales	Peronosporaceae	Peronospora	Peronospora_Species_NoHit	AY695807.1	93.8
365	Pythiales	Pythiaceae	Pythiaceae_Genus_NoHit	Pythiaceae_Species_NoHit	MF446696.1	84.3
367	Order_NoHit	Family_NoHit	Genus_NoHit	Genus_NoHit_Species_NoHit	XX123456.1	0.0
368	Peronosporales	Peronosporaceae	Pseudoperonospora	Pseudoperonospora_cubensis	AY198306.3	99.6
372	Peronosporales	Peronosporaceae	Peronospora	Peronospora_Species_NoHit	AY198298.3	93.8
373	Peronosporales	Peronosporaceae	Bremia	Bremia_lactucae	EF553496.1	99.1
376	Peronosporales	Peronosporaceae	Bremia	Bremia_Species_NoHit	KT249134.1	100.0
377	Pythiales	Pythiaceae	Pythiaceae_Genus_NoHit	Pythiaceae_Species_NoHit	MF446696.1	88.2
382	Saprolegniales	Saprolegniaceae	Saprolegniaceae_Genus_NoHit	Saprolegniaceae_Species_NoHit	KT935288.1	88.9
384	Peronosporales	Peronosporaceae	Hyaloperonospora	Hyaloperonospora_brassicae	JF975613.1	98.7
390	Saprolegniales	Saprolegniaceae	Pythiopsis	Pythiopsis_intermedia	KP098348.1	95.1
392	Pythiales	Pythiales_Family_NoHit	Pythiales_Genus_NoHit	Pythiales_Species_NoHit	MF446696.1	71.3
398	Pythiales	Pythiaceae	Pythium	Pythium_Species_NoHit	EF583445.1	96.5
401	Order_NoHit	Family_NoHit	Genus_NoHit	Genus_NoHit_Species_NoHit	XX123456.1	0.0
404	Pythiales	Pythiaceae	Pythium	Pythium_heterothallicum	MK794844.1	99.1
414	Pythiales	Pythiaceae	Pythiaceae_Genus_NoHit	Pythiaceae_Species_NoHit	AY598692.2	81.1
415	Order_NoHit	Family_NoHit	Genus_NoHit	Genus_NoHit_Species_NoHit	XX123456.1	0.0
416	Pythiales	Pythiales_Family_NoHit	Pythiales_Genus_NoHit	Pythiales_Species_NoHit	GQ980052.1	74.1
418	Albuginales	Albuginales_Family_NoHit	Albuginales_Genus_NoHit	Albuginales_Species_NoHit	FJ234425.1	76.5
424	Saprolegniales	Saprolegniaceae	Leptolegnia	Leptolegnia_Species_NoHit	KT935279.1	93.2
426	Pythiales	Pythiaceae	Pythiaceae_Genus_NoHit	Pythiaceae_Species_NoHit	HQ643697.2	87.0
428	Peronosporales	Peronosporaceae	Peronospora	Peronospora_trigonellae	GQ421459.1	96.7
434	incertae_sedis	incertae_sedis_Family_NoHit	incertae_sedis_Genus_NoHit	incertae_sedis_Species_NoHit	KJ716869.1	70.4
437	Peronosporales	Peronosporaceae	Peronosporaceae_Genus_NoHit	Peronosporaceae_Species_NoHit	MF446836.1	89.4
438	Pythiales	Pythiales_Family_NoHit	Pythiales_Genus_NoHit	Pythiales_Species_NoHit	MK794940.1	74.8
442	Peronosporales	Peronosporaceae	Peronospora	Peronospora_trigonellae	GQ421459.1	96.2
443	Pythiales	Pythiaceae	Pythiaceae_Genus_NoHit	Pythiaceae_Species_NoHit	MH040917.1	89.7
444	Order_NoHit	Family_NoHit	Genus_NoHit	Genus_NoHit_Species_NoHit	XX123456.1	0.0
445	Order_NoHit	Family_NoHit	Genus_NoHit	Genus_NoHit_Species_NoHit	XX123456.1	0.0
448	Order_NoHit	Family_NoHit	Genus_NoHit	Genus_NoHit_Species_NoHit	XX123456.1	0.0
452	Peronosporales	Peronosporaceae	Hyaloperonospora	Hyaloperonospora_Species_NoHit	AY210983.1	90.4
456	Order_NoHit	Family_NoHit	Genus_NoHit	Genus_NoHit_Species_NoHit	XX123456.1	0.0
461	Peronosporales	Peronosporaceae	Bremia	Bremia_picridis	KT249135.1	99.1
464	Saprolegniales	Saprolegniaceae	Pythiopsis	Pythiopsis_Species_NoHit	KP098348.1	93.0
472	Order_NoHit	Family_NoHit	Genus_NoHit	Genus_NoHit_Species_NoHit	XX123456.1	0.0
477	Saprolegniales	Saprolegniaceae	Saprolegniaceae_Genus_NoHit	Saprolegniaceae_Species_NoHit	FJ794896.1	82.1
478	Peronosporales	Peronosporaceae	Bremia	Bremia_lactucae	EF553504.1	99.1
480	Peronosporales	Peronosporaceae	Peronospora	Peronospora_aparines	AY198300.3	99.2
482	Order_NoHit	Family_NoHit	Genus_NoHit	Genus_NoHit_Species_NoHit	XX123456.1	0.0
484	Pythiales	Pythiaceae	Pythium	Pythium_monospermum	HQ643697.2	95.2
485	Order_NoHit	Family_NoHit	Genus_NoHit	Genus_NoHit_Species_NoHit	XX123456.1	0.0
486	Peronosporales	Peronosporaceae	Peronospora	Peronospora_Species_NoHit	AY198298.3	90.0
490	Order_NoHit	Family_NoHit	Genus_NoHit	Genus_NoHit_Species_NoHit	XX123456.1	0.0
493	Peronosporales	Peronosporaceae	Hyaloperonospora	Hyaloperonospora_Species_NoHit	AY198250.3	93.3
495	Pythiales	Pythiaceae	Pythium	Pythium_violae	AY598717.2	99.4
496	Peronosporales	Peronosporaceae	Peronosporaceae_Genus_NoHit	Peronosporaceae_Species_NoHit	AY210983.1	88.8
503	Pythiales	Pythiaceae	Pythium	Pythium_coloratum	MF769578.1	100.0
506	Order_NoHit	Family_NoHit	Genus_NoHit	Genus_NoHit_Species_NoHit	XX123456.1	0.0
510	Peronosporales	Peronosporaceae	Bremia	Bremia_cirsii	KT249133.1	97.9
511	Pythiales	Pythiaceae	Pythium	Pythium_catenulatum	KM061699.1	99.5
513	Pythiales	Pythiaceae	Pythium	Pythium_pectinolyticum	HQ643739.2	98.4
518	Pythiales	Pythiaceae	Pythium	Pythium_Species_NoHit	EU240069.1	92.3
520	Order_NoHit	Family_NoHit	Genus_NoHit	Genus_NoHit_Species_NoHit	XX123456.1	0.0
523	Peronosporales	Peronosporaceae	Basidiophora	Basidiophora_entospora	EF553487.2	100.0
532	Peronosporales	Peronosporaceae	Bremia	Bremia_Species_NoHit	KT249043.1	100.0
533	Pythiales	Pythiaceae	Pythium	Pythium_aristosporum	AY598627.2	100.0
534	Peronosporales	Peronosporaceae	Peronosporaceae_Genus_NoHit	Peronosporaceae_Species_NoHit	MF319537.1	85.4
538	Peronosporales	Peronosporaceae	Peronospora	Peronospora_effusa	MG782843.1	100.0
548	Saprolegniales	Saprolegniales_Family_NoHit	Saprolegniales_Genus_NoHit	Saprolegniales_Species_NoHit	KT935286.1	74.1
559	Pythiales	Pythiaceae	Pythium	Pythium_pectinolyticum	HQ643739.2	100.0
563	Peronosporales	Peronosporaceae	Peronospora	Peronospora_Species_NoHit	MF319537.1	92.1
565	Order_NoHit	Family_NoHit	Genus_NoHit	Genus_NoHit_Species_NoHit	XX123456.1	0.0
575	Order_NoHit	Family_NoHit	Genus_NoHit	Genus_NoHit_Species_NoHit	XX123456.1	0.0
580	Peronosporales	Peronosporaceae	Hyaloperonospora	Hyaloperonospora_parasitica	AY211009.1	98.7
582	Pythiales	Pythiaceae	Pythium	Pythium_vanterpoolii	AY598685.2	98.6
589	Order_NoHit	Family_NoHit	Genus_NoHit	Genus_NoHit_Species_NoHit	XX123456.1	0.0
597	Pythiales	Pythiaceae	Pythium	Pythium_Species_NoHit	AY598674.2	90.2
599	Peronosporales	Peronosporaceae	Phytophthora	Phytophthora_europaea	AF449493.1	95.3
605	Pythiales	Pythiaceae	Globisporangium	Globisporangium_ultimum	MK326541.1	95.3
606	Myzocytiopsidales	Myzocytiopsidales_Family_NoHit	Myzocytiopsidales_Genus_NoHit	Myzocytiopsidales_Species_NoHit	KT257373.1	73.2
607	Pythiales	Pythiaceae	Pythiaceae_Genus_NoHit	Pythiaceae_Species_NoHit	AY598696.2	89.8
612	Myzocytiopsidales	Myzocytiopsidales_Family_NoHit	Myzocytiopsidales_Genus_NoHit	Myzocytiopsidales_Species_NoHit	KT257373.1	72.6
615	Peronosporales	Peronosporaceae	Bremia	Bremia_cirsii	KT249133.1	99.1
625	Saprolegniales	Saprolegniaceae	Aphanomyces	Aphanomyces_Species_NoHit	AY647190.1	91.2
626	Pythiales	Pythiaceae	Pythium	Pythium_Species_NoHit	MK795007.1	96.4
628	Order_NoHit	Family_NoHit	Genus_NoHit	Genus_NoHit_Species_NoHit	XX123456.1	0.0
629	Order_NoHit	Family_NoHit	Genus_NoHit	Genus_NoHit_Species_NoHit	XX123456.1	0.0
632	Pythiales	Pythiaceae	Pythiaceae_Genus_NoHit	Pythiaceae_Species_NoHit	AY598696.2	87.6
634	Peronosporales	Peronosporaceae	Peronospora	Peronospora_trigonellae	GQ421459.1	96.7
638	Peronosporales	Peronosporaceae	Phytophthora	Phytophthora_Species_NoHit	MF446836.1	94.0
639	Peronosporales	Peronosporaceae	Hyaloperonospora	Hyaloperonospora_brassicae	EU049211.1	97.5
641	Pythiales	Pythiaceae	Pythium	Pythium_camurandrum	KU210729.1	98.5
643	Order_NoHit	Family_NoHit	Genus_NoHit	Genus_NoHit_Species_NoHit	XX123456.1	0.0
646	Pythiales	Pythiaceae	Pythiaceae_Genus_NoHit	Pythiaceae_Species_NoHit	MF446696.1	80.3
647	Peronosporales	Peronosporales_Family_NoHit	Peronosporales_Genus_NoHit	Peronosporales_Species_NoHit	KC677815.1	76.3
653	Pythiales	Pythiales_Family_NoHit	Pythiales_Genus_NoHit	Pythiales_Species_NoHit	AY598692.2	79.4
654	Order_NoHit	Family_NoHit	Genus_NoHit	Genus_NoHit_Species_NoHit	XX123456.1	0.0
655	Pythiales	Pythiaceae	Pythium	Pythium_volutum	KX266867.1	97.1
658	Peronosporales	Peronosporaceae	Peronospora	Peronospora_Species_NoHit	MF372507.1	91.4
666	Order_NoHit	Family_NoHit	Genus_NoHit	Genus_NoHit_Species_NoHit	XX123456.1	0.0
667	Peronosporales	Peronosporaceae	Phytophthora	Phytophthora_citrophthora	GU133068.1	100.0
668	Saprolegniales	Saprolegniaceae	Saprolegniaceae_Genus_NoHit	Saprolegniaceae_Species_NoHit	FJ794896.1	82.7
669	Order_NoHit	Family_NoHit	Genus_NoHit	Genus_NoHit_Species_NoHit	XX123456.1	0.0
675	Myzocytiopsidales	Myzocytiopsidaceae	Myzocytiopsis	Myzocytiopsis_Species_NoHit	KT257367.1	93.7
677	Order_NoHit	Family_NoHit	Genus_NoHit	Genus_NoHit_Species_NoHit	XX123456.1	0.0
679	Lagenidiales	Lagenidiales_Family_NoHit	Lagenidiales_Genus_NoHit	Lagenidiales_Species_NoHit	KJ716872.1	74.9
690	Pythiales	Pythiales_Family_NoHit	Pythiales_Genus_NoHit	Pythiales_Species_NoHit	KF181453.1	71.9
696	Lagenidiales	Lagenidiales_Family_NoHit	Lagenidiales_Genus_NoHit	Lagenidiales_Species_NoHit	KJ716871.1	74.7
699	Order_NoHit	Family_NoHit	Genus_NoHit	Genus_NoHit_Species_NoHit	XX123456.1	0.0
705	Order_NoHit	Family_NoHit	Genus_NoHit	Genus_NoHit_Species_NoHit	XX123456.1	0.0
713	Pythiales	Pythiaceae	Pythiaceae_Genus_NoHit	Pythiaceae_Species_NoHit	MG799186.1	84.8
716	Order_NoHit	Family_NoHit	Genus_NoHit	Genus_NoHit_Species_NoHit	XX123456.1	0.0
717	Order_NoHit	Family_NoHit	Genus_NoHit	Genus_NoHit_Species_NoHit	XX123456.1	0.0
726	Saprolegniales	Saprolegniaceae	Pythiopsis	Pythiopsis_intermedia	KP098348.1	97.8
736	Order_NoHit	Family_NoHit	Genus_NoHit	Genus_NoHit_Species_NoHit	XX123456.1	0.0
741	Order_NoHit	Family_NoHit	Genus_NoHit	Genus_NoHit_Species_NoHit	XX123456.1	0.0
742	Pythiales	Pythiaceae	Pythium	Pythium_macrosporum	AY598646.2	100.0
747	Peronosporales	Peronosporaceae	Bremia	Bremia_taraxaci	KT249104.1	99.1
753	Order_NoHit	Family_NoHit	Genus_NoHit	Genus_NoHit_Species_NoHit	XX123456.1	0.0
755	Saprolegniales	Saprolegniaceae	Saprolegniaceae_Genus_NoHit	Saprolegniaceae_Species_NoHit	FJ794911.1	87.0
760	Peronosporales	Peronosporaceae	Bremia	Bremia_lactucae	EF553505.1	98.7
762	Pythiales	Pythiales_Family_NoHit	Pythiales_Genus_NoHit	Pythiales_Species_NoHit	HQ643671.2	77.4
768	Peronosporales	Peronosporaceae	Peronospora	Peronospora_Species_NoHit	MG782843.1	92.9
778	Saprolegniales	Saprolegniaceae	Aphanomyces	Aphanomyces_Species_NoHit	KT935285.1	90.1
779	Pythiales	Pythiales_Family_NoHit	Pythiales_Genus_NoHit	Pythiales_Species_NoHit	AY598707.2	75.9
782	Pythiales	Pythiaceae	Pythium	Pythium_Species_NoHit	KU715057.1	98.2
787	Order_NoHit	Family_NoHit	Genus_NoHit	Genus_NoHit_Species_NoHit	XX123456.1	0.0
790	Peronosporales	Peronosporaceae	Bremia	Bremia_cirsii	KT249133.1	98.3
793	Peronosporales	Peronosporaceae	Peronospora	Peronospora_arborescens	AY695807.1	97.5
794	Peronosporales	Peronosporaceae	Hyaloperonospora	Hyaloperonospora_sisymbrii-sophiae	AY198253.3	99.2
795	Order_NoHit	Family_NoHit	Genus_NoHit	Genus_NoHit_Species_NoHit	XX123456.1	0.0
798	Pythiales	Pythiaceae	Pythium	Pythium_inflatum	AY598626.2	99.5
799	Order_NoHit	Family_NoHit	Genus_NoHit	Genus_NoHit_Species_NoHit	XX123456.1	0.0
800	Peronosporales	Peronosporaceae	Peronospora	Peronospora_Species_NoHit	AY198232.2	90.0
801	Peronosporales	Peronosporaceae	Peronospora	Peronospora_Species_NoHit	KP271924.1	98.8
804	Order_NoHit	Family_NoHit	Genus_NoHit	Genus_NoHit_Species_NoHit	XX123456.1	0.0
805	Peronosporales	Peronosporaceae	Phytophthora	Phytophthora_cactorum	GU111587.1	100.0
807	Peronosporales	Peronosporaceae	Hyaloperonospora	Hyaloperonospora_Species_NoHit	AY198250.3	92.9
811	Order_NoHit	Family_NoHit	Genus_NoHit	Genus_NoHit_Species_NoHit	XX123456.1	0.0
813	Pythiales	Pythiaceae	Pythium	Pythium_monospermum	HQ643697.2	95.7
821	Order_NoHit	Family_NoHit	Genus_NoHit	Genus_NoHit_Species_NoHit	XX123456.1	0.0
823	Peronosporales	Peronosporaceae	Peronosporaceae_Genus_NoHit	Peronosporaceae_Species_NoHit	MF446836.1	82.4
824	Pythiales	Pythiaceae	Pythium	Pythium_perplexum	AY598658.2	100.0
825	Peronosporales	Peronosporaceae	Bremia	Bremia_Species_NoHit	KT249134.1	99.1
833	Peronosporales	Peronosporaceae	Bremia	Bremia_sonchicola	KT249082.1	100.0
835	Pythiales	Pythiaceae	Pythiaceae_Genus_NoHit	Pythiaceae_Species_NoHit	AY598696.2	85.4
845	Peronosporales	Peronosporaceae	Phytophthora	Phytophthora_syringae	EU244851.1	98.2
847	Pythiales	Pythiaceae	Pythiaceae_Genus_NoHit	Pythiaceae_Species_NoHit	AY598696.2	86.2
857	Peronosporales	Peronosporaceae	Peronospora	Peronospora_Species_NoHit	AY198298.3	93.3
881	Order_NoHit	Family_NoHit	Genus_NoHit	Genus_NoHit_Species_NoHit	XX123456.1	0.0
885	Peronosporales	Peronosporaceae	Hyaloperonospora	Hyaloperonospora_brassicae	JF975613.1	97.9
898	Peronosporales	Peronosporaceae	Peronospora	Peronospora_Species_NoHit	AY198298.3	93.4
900	Saprolegniales	Saprolegniaceae	Pythiopsis	Pythiopsis_intermedia	KP098348.1	96.8
902	Peronosporales	Peronosporaceae	Peronospora	Peronospora_Species_NoHit	AY198298.3	92.1
905	Saprolegniales	Saprolegniaceae	Pythiopsis	Pythiopsis_intermedia	KP098348.1	98.9
909	Order_NoHit	Family_NoHit	Genus_NoHit	Genus_NoHit_Species_NoHit	XX123456.1	0.0
912	Peronosporales	Peronosporaceae	Peronosporaceae_Genus_NoHit	Peronosporaceae_Species_NoHit	KT249135.1	88.8
916	Peronosporales	Peronosporaceae	Hyaloperonospora	Hyaloperonospora_praecox	GU583836.1	100.0
918	Peronosporales	Peronosporaceae	Peronospora	Peronospora_trigonellae	GQ421459.1	96.2
925	Pythiales	Pythiaceae	Pythium	Pythium_torulosum	AY598624.2	100.0

## Sheet: Supplementary Table 3
Supplementary Table 3: Primers used in this study
	Name	Sequence 5′–3′
Cercozoa	First PCR , forward, a mix of 50% of S615F_Cerco and 50% of S615_Phyt
	S615F_Cerco	GTTAAAAAGCTCGTAGTTG
	S615F_Phyt	GTTAAAARGCTCGTAGTCG
	First PCR , reverse
	S963R_Phyt	CAACTTTCGTTCTTGATYAAA
	Second, semi‐nested PCR, reverse a mix of 50% of S947R_Phyt and 50% of S947R_Vamp
	S947R_Phyt	AAGARGACATCCTTGGTG
	S947R_Vamp	AAGAAGATATCCTTGGTG
Oomycota	Name	Sequence 5′–3′
	First PCR , forward
	ITS_1777F	GGTGAACCTGCGGAAGGA
	First PCR , reverse
	58SR_Oom	TCTTCATCGDTGTGCGAGC
	Second, semi‐nested PCR, forward
	I1786F_Stra	GCGGAAGGATCATTACCAC

## Sheet: Supplementary Table 4
Supplementary Table 4: Primer Tags for second PCR amplification
Oomycota Primer Tags			Cercozoa Primer Tags
Sample ID	Forward Tag	Reverse Tag	Sample ID	Forward Tag	Reverse Tag
K129_Bl_Fr	CAATGCGA	AGGCTGTA	K129_Bl_Fr	GTCAATCC	ATTCTCGG
K129_Bod	CATCTTGA	CTAGGCTT	K129_Bod	TATCTAGC	AATTGGTC
K129_Bor	CAATGCGA	CTAGGCTT	K129_Bor	GTCAATCC	AATTGGTC
K129_Det	TATACGAG	CCTTAATG	K129_Det	AGTTCATC	TACGCTAT
K129_Fl	TATCAGTC	ACTGTGTA	K129_Fl	TTAGAGTC	GCTTCAAT
K129_Hyp	TATACGAG	ATAGCTTG	K129_Hyp	AGTTCATC	GTCAGTAT
K129_Laub	TATACGAG	TGTCATGC	K129_Laub	AGTTCATC	GTAACATG
K129_Oth	TATCAGTC	GACTCTTA	K129_Oth	TTAGAGTC	AATCAGGT
K129_Tot	CAATGCGA	TCGCTGAA	K129_Tot	GTCAATCC	AAGCTACT
K232_Bl_Fr	GCTTCTAG	GATACTGC	K232_Bl_Fr	GTGAACTC	ACGATCAG
K232_Tot	GCTTCTAG	GCTGTGAT	K232_Bod	TGATACAC	GACATATC
K232_Bod	AGCTAGTA	CGATAAGG	K232_Bor	GCGTAATC	GTGTCAAC
K232_Bor	TAGCTCTG	TGACAGGT	K232_Det	GCGTAATC	ATTCTCGG
K232_Det	TAGCTCTG	AGGCTGTA	K232_Fl	ATGTGACC	TCTCTCAG
K232_Fl	GGTACTCA	TGGAGCTT	K232_Hyp	ATGTGACC	ACGATCAG
K232_Hyp	GGTACTCA	GATACTGC	K232_Laub	TTAGAGTC	CCATTATG
K232_Laub	TATCAGTC	AACGTGGA	K232_Oth	ATGTGACC	CGTTCAAG
K232_Oth	GGTACTCA	GCTGTGAT	K232_Tot	GTGAACTC	CGTTCAAG
K317_Bl_Fr	AGTAACGG	TCGCTGAA	K317_Bl_Fr	GAATACTC	AAGCTACT
K317_Bod	CATCTTGA	TCGATCTC	K317_Bod	TATCTAGC	ACAATGTG
K317_Bor	AGTAACGG	TCGATCTC	K317_Bor	GAATACTC	ACAATGTG
K317_Det	AACTGTTC	CGATAAGG	K317_Det	AACTTAGC	GACATATC
K317_Fl	TGACTTAG	CCTTAATG	K317_Fl	TATATGCC	TACGCTAT
K317_Hyp	AACTGTTC	TGTCATGC	K317_Hyp	AACTTAGC	GTAACATG
K317_Laub	TATACGAG	CACATGCT	K317_Laub	AGTTCATC	TTAGGAAC
K317_Oth	AACTGTTC	CACATGCT	K317_Oth	AACTTAGC	TTAGGAAC
K317_Tot	AGTAACGG	CTAGGCTT	K317_Tot	GAATACTC	AATTGGTC
K439_Bl_Fr	GCTTCTAG	TGGAGCTT	K439_Bl_Fr	GTGAACTC	TCTCTCAG
K439_Bod	ACTTAGCA	GACTCTTA	K439_Bod	TAGTTACC	AATCAGGT
K439_Bor	TAGCTCTG	TCGCTGAA	K439_Bor	GCGTAATC	AAGCTACT
K439_Det	TAGCTCTG	CTAGGCTT	K439_Det	GCGTAATC	AATTGGTC
K439_Fl	TGTAGGTC	CTAGGCTT	K439_Fl	ATACGCAC	AATTGGTC
K439_Hyp	GGTACTCA	TTACGCGA	K439_Hyp	ATGTGACC	TACTGTAG
K439_Laub	TTACCTGA	CTAGGCTT	K439_Laub	GTAGATAC	AATTGGTC
K439_Oth	GGTACTCA	CGATAAGG	K439_Oth	ATGTGACC	GACATATC
K439_Tot	GCTTCTAG	TTACGCGA	K439_Tot	GTGAACTC	TACTGTAG
K455_Bl_Fr	TGTAGGTC	TCGATCTC	K455_Bl_Fr	ATACGCAC	ACAATGTG
K455_Bod	AACTGTTC	TTACGCGA	K455_Bod	AACTTAGC	TACTGTAG
K455_Bor	TGCAACCA	CGATAAGG	K455_Bor	ATCTGGAC	GACATATC
K455_Det	CAATGCGA	TGACAGGT	K455_Det	GTCAATCC	GTGTCAAC
K455_Fl	GCTATTGC	CGATAAGG	K455_Fl	GACCATAC	GACATATC
K455_Hyp	CAATGCGA	TCGATCTC	K455_Hyp	GTCAATCC	ACAATGTG
K455_Laub	TTACCTGA	TCGATCTC	K455_Laub	GTAGATAC	ACAATGTG
K455_Oth	GCTATTGC	GCTGTGAT	K455_Oth	GACCATAC	CGTTCAAG
K455_Tot	TGCAACCA	GATACTGC	K455_Tot	ATCTGGAC	ACGATCAG
K517_Bl_Fr	GCTATTGC	TGTCATGC	K517_Bl_Fr	GACCATAC	GTAACATG
K517_Bod	AACTGTTC	CCTTAATG	K517_Bod	AACTTAGC	TACGCTAT
K517_Bor	AGTAACGG	AACGTGGA	K517_Bor	GAATACTC	CCATTATG
K517_Det	ACTTCTGA	TGGAGCTT	K517_Det	GTTATAGC	TCTCTCAG
K517_Fl	ACTTAGCA	AACGTGGA	K517_Fl	TAGTTACC	CCATTATG
K517_Hyp	ACTTCTGA	CACATGCT	K517_Hyp	GTTATAGC	TTAGGAAC
K517_Laub	TATACGAG	CGATAAGG	K517_Laub	AGTTCATC	GACATATC
K517_Oth	ACTTAGCA	TCGCTGAA	K517_Oth	TAGTTACC	AAGCTACT
K517_Tot	AGTAACGG	AGGCTGTA	K517_Tot	GAATACTC	ATTCTCGG
K592_Bl_Fr	TGTAGGTC	TGACAGGT	K592_Bl_Fr	ATACGCAC	GTGTCAAC
K592_Bod	AGCTAGTA	CCTTAATG	K592_Bod	TGATACAC	TACGCTAT
K592_Bor	TGTAGGTC	TCGCTGAA	K592_Bor	ATACGCAC	AAGCTACT
K592_Det	GCTATTGC	TGGAGCTT	K592_Det	GACCATAC	TCTCTCAG
K592_Fl	ACTTAGCA	TCGATCTC	K592_Fl	TAGTTACC	ACAATGTG
K592_Hyp	GCTATTGC	TTACGCGA	K592_Hyp	GACCATAC	TACTGTAG
K592_Laub	TGACTTAG	TGTCATGC	K592_Laub	TATATGCC	GTAACATG
K592_Oth	ACTTAGCA	CTAGGCTT	K592_Oth	TAGTTACC	AATTGGTC
K592_Tot	TGTAGGTC	AGGCTGTA	K592_Tot	ATACGCAC	ATTCTCGG
K733_Bl_Fr	ACTTCTGA	TTACGCGA	K733_Bl_Fr	GTTATAGC	TACTGTAG
K733_Bod	CATCTTGA	ACTGTGTA	K733_Bod	TATCTAGC	GCTTCAAT
K733_Bor	ACTTCTGA	TGTCATGC	K733_Bor	GTTATAGC	GTAACATG
K733_Det	TTACCTGA	AACGTGGA	K733_Det	GTAGATAC	CCATTATG
K733_Fl	TGACTTAG	ATAGCTTG	K733_Fl	TATATGCC	GTCAGTAT
K733_Hyp	TTACCTGA	GACTCTTA	K733_Hyp	GTAGATAC	AATCAGGT
K733_Laub	TATCAGTC	TCGATCTC	K733_Laub	TTAGAGTC	ACAATGTG
K733_Oth	TTACCTGA	ACTGTGTA	K733_Oth	GTAGATAC	GCTTCAAT
K733_Tot	ACTTCTGA	CGATAAGG	K733_Tot	GTTATAGC	GACATATC
K770_Bl_Fr	TGCAACCA	GCTGTGAT	K770_Bl_Fr	ATCTGGAC	CGTTCAAG
K770_Bod	AGCTAGTA	ATAGCTTG	K770_Bod	TGATACAC	GTCAGTAT
K770_Bor	TGCAACCA	TTACGCGA	K770_Bor	ATCTGGAC	TACTGTAG
K770_Det	CATCTTGA	AACGTGGA	K770_Det	TATCTAGC	CCATTATG
K770_Fl	AGCTAGTA	CACATGCT	K770_Fl	TGATACAC	TTAGGAAC
K770_Hyp	CATCTTGA	GACTCTTA	K770_Hyp	TATCTAGC	AATCAGGT
K770_Laub	TGACTTAG	CACATGCT	K770_Laub	TATATGCC	TTAGGAAC
K770_Oth	AGCTAGTA	TGTCATGC	K770_Oth	TGATACAC	GTAACATG
K770_Tot	TGCAACCA	TGGAGCTT	K770_Tot	ATCTGGAC	TCTCTCAG

## Sheet: Supplementary Table 5
Supplementary Table 5: Results of permutational multivariate analysis of variance (permANOVA) from the adonis function. Factors were used independently with the default of 999 permutations.
Group	Factor	Df	F- value	R2	p
Cercozoa	Stratum	1	80264	0.13	0.001
Cercozoa	Microhabitat	8	49205	0.45	0.001
Cercozoa	Tree Species	2	13508	0.05	0.10
Oomycota	Stratum	1	88778	0.14	0.001
Oomycota	Microhabitat	8	25559	0.30	0.001
Oomycota	Tree Species	2	17304	0.06	0.01

## Sheet: Supplementary Table 6
Supplementary Table 6: Results of pairwise permutational multivariate analysis of variance (permANOVA) from the adonis function
Group	pairs	Df	SumsOfSqs	F.Model	R2	p.value
Cercozoa	Fresh Leaves vs Soil	1	1.80246	10.0806	0.502006	0.001
Cercozoa	Fresh Leaves vs Bark	1	1.00335	4.80198	0.34792	0.001
Cercozoa	Fresh Leaves vs Hypnum	1	1.44151	7.35719	0.40078	0.001
Cercozoa	Fresh Leaves vs Leaf Litter	1	0.772845	4.29877	0.300639	0.002
Cercozoa	Fresh Leaves vs Orthotrichum	1	1.43293	8.12996	0.424986	0.004
Cercozoa	Fresh Leaves vs Arboreal Soil	1	1.10256	3.58631	0.284937	0.004
Cercozoa	Fresh Leaves vs Deadwood	1	0.532549	2.15966	0.212572	0.012
Cercozoa	Fresh Leaves vs Lichen	1	1.08676	5.07776	0.388275	0.004
Cercozoa	Soil vs Bark	1	1.67716	9.24764	0.456727	0.001
Cercozoa	Soil vs Hypnum	1	1.99057	11.4012	0.467238	0.002
Cercozoa	Soil vs Leaf Litter	1	2.01463	12.6422	0.51303	0.001
Cercozoa	Soil vs Orthotrichum	1	2.09567	13.2686	0.505112	0.001
Cercozoa	Soil vs Arboreal Soil	1	1.19347	4.55618	0.292885	0.001
Cercozoa	Soil vs Deadwood	1	1.44025	6.90047	0.4083	0.002
Cercozoa	Soil vs Lichen	1	1.59263	8.71881	0.465778	0.002
Cercozoa	Bark vs Hypnum	1	0.392344	1.99314	0.142437	0.003
Cercozoa	Bark vs Leaf Litter	1	1.28499	7.05074	0.390607	0.001
Cercozoa	Bark vs Orthotrichum	1	0.378379	2.11612	0.149908	0.003
Cercozoa	Bark vs Arboreal Soil	1	0.529063	1.77906	0.151036	0.014
Cercozoa	Bark vs Deadwood	1	0.455191	1.87955	0.17276	0.016
Cercozoa	Bark vs Lichen	1	0.365981	1.71634	0.160161	0.006
Cercozoa	Hypnum vs Leaf Litter	1	1.72818	9.85587	0.431218	0.002
Cercozoa	Hypnum vs Orthotrichum	1	0.113291	0.655283	0.0447131	0.934
Cercozoa	Hypnum vs Arboreal Soil	1	0.635744	2.34838	0.163669	0.002
Cercozoa	Hypnum vs Deadwood	1	0.835735	3.7456	0.254015	0.004
Cercozoa	Hypnum vs Lichen	1	0.211518	1.06056	0.087936	0.387
Cercozoa	Leaf Litter vs Orthotrichum	1	1.7853	11.25	0.463917	0.001
Cercozoa	Leaf Litter vs Arboreal Soil	1	1.19222	4.53602	0.291968	0.003
Cercozoa	Leaf Litter vs Deadwood	1	0.795741	3.79476	0.275087	0.002
Cercozoa	Leaf Litter vs Lichen	1	1.32136	7.19528	0.418445	0.003
Cercozoa	Orthotrichum vs Arboreal Soil	1	0.742386	2.93809	0.196684	0.002
Cercozoa	Orthotrichum vs Deadwood	1	0.847047	4.16351	0.274574	0.003
Cercozoa	Orthotrichum vs Lichen	1	0.157326	0.87519	0.073699	0.686
Cercozoa	Arboreal Soil vs Deadwood	1	0.545513	1.60129	0.151046	0.028
Cercozoa	Arboreal Soil vs Lichen	1	0.599191	1.92218	0.175989	0.013
Cercozoa	Deadwood vs Lichen	1	0.698082	2.77663	0.257653	0.009
Oomycota	Fresh Leaves vs Bark	1	0.528462	1.81349	0.14153	0.022
Oomycota	Fresh Leaves vs Arboreal Soil	1	0.71638	2.15595	0.163876	0.003
Oomycota	Fresh Leaves vs Hypnum	1	0.594295	1.97523	0.1319	0.038
Oomycota	Fresh Leaves vs Leaf Litter	1	1.52605	5.14023	0.268556	0.001
Oomycota	Fresh Leaves vs Orthotrichum	1	0.556012	1.94563	0.139515	0.025
Oomycota	Fresh Leaves vs Soil	1	1.78589	6.66725	0.339003	0.001
Oomycota	Fresh Leaves vs Lichen	1	0.387971	1.3568	0.109802	0.148
Oomycota	Fresh Leaves vs Deadwood	1	0.38525	1.22504	0.0926306	0.273
Oomycota	Bark vs Arboreal Soil	1	0.525519	1.44668	0.153141	0.112
Oomycota	Bark vs Hypnum	1	0.338129	1.06923	0.0965948	0.374
Oomycota	Bark vs Leaf Litter	1	1.22144	3.94318	0.263878	0.001
Oomycota	Bark vs Orthotrichum	1	0.280562	0.942085	0.0947573	0.529
Oomycota	Bark vs Soil	1	1.29942	4.75425	0.322229	0.004
Oomycota	Bark vs Lichen	1	0.222536	0.742904	0.0849722	0.81
Oomycota	Bark vs Deadwood	1	0.284566	0.846718	0.0859899	0.623
Oomycota	Arboreal Soil vs Hypnum	1	0.425703	1.17859	0.105433	0.25
Oomycota	Arboreal Soil vs Leaf Litter	1	0.904981	2.58097	0.190043	0.011
Oomycota	Arboreal Soil vs Orthotrichum	1	0.572092	1.64504	0.154536	0.042
Oomycota	Arboreal Soil vs Soil	1	0.932119	2.92861	0.226522	0.002
Oomycota	Arboreal Soil vs Lichen	1	0.49969	1.4046	0.149353	0.085
Oomycota	Arboreal Soil vs Deadwood	1	0.486035	1.25903	0.122724	0.207
Oomycota	Hypnum vs Leaf Litter	1	1.33186	4.20935	0.244597	0.001
Oomycota	Hypnum vs Orthotrichum	1	0.183024	0.594551	0.0512784	0.89
Oomycota	Hypnum vs Soil	1	1.4001	4.88536	0.289325	0.001
Oomycota	Hypnum vs Lichen	1	0.199592	0.64337	0.0604479	0.901
Oomycota	Hypnum vs Deadwood	1	0.442115	1.3036	0.105953	0.171
Oomycota	Leaf Litter vs Orthotrichum	1	1.26912	4.19404	0.258986	0.001
Oomycota	Leaf Litter vs Soil	1	0.94033	3.31813	0.20334	0.001
Oomycota	Leaf Litter vs Lichen	1	1.18515	3.89468	0.261482	0.003
Oomycota	Leaf Litter vs Deadwood	1	1.15708	3.49251	0.225432	0.002
Oomycota	Orthotrichum vs Soil	1	1.38573	5.15488	0.319091	0.002
Oomycota	Orthotrichum vs Lichen	1	0.174141	0.598142	0.0623186	0.903
Oomycota	Orthotrichum vs Deadwood	1	0.337889	1.04012	0.0942124	0.349
Oomycota	Soil vs Lichen	1	1.3341	4.99081	0.332924	0.003
Oomycota	Soil vs Deadwood	1	1.25269	4.17378	0.275065	0.002
Oomycota	Lichen vs Deadwood	1	0.357169	1.08428	0.107521	0.383
